# Supplementary material for: Methyl 4-(4-meth­oxy­phen­yl)-2-methyl-5-oxo-1,4,5,6,7,8-hexa­hydro­quinoline-3-carboxyl­ate
Source: Acta Crystallogr Sect E Struct Rep Online. 2010 Oct 9;66(Pt 11):o2767. doi: 10.1107/S1600536810039760 (PMC3009142; doi:10.1107/S1600536810039760)
Supplement: Supplementary file 1 [file e-66-o2767-sup1.cif]

##############################################################################
###                                                                        ###
###        Electronic paper (Acta Crystallographica Section E)             ###
###                                                                        ###
##############################################################################
#                                                                            #
# This CIF contains the data in a paper accepted for publication in Acta     #
# Crystallographica Section E. It conforms to the requirements of Notes      #
# for Authors for Section E, and has been peer reviewed under the auspices   #
# of the IUCr Commission on Journals.                                        #
#                                                                            #
# Full details of the Crystallographic Information File format               #
# are given in the paper "The Crystallographic Information File (CIF):       #
# a New Standard Archive File for Crystallography" by S. R. Hall, F. H.      #
# Allen and I. D. Brown [Acta Cryst. (1991), A47, 655-685].                  #
#                                                                            #
# The current version of the core CIF dictionary is obtainable from          #
# ftp://ftp.iucr.org/pub/cif_core.dic. The current version number is 2.4.    #
#                                                                            #
# Software is freely available for graphical display of the structure(s) in  #
# this CIF.  For information consult the CIF home page http://www.iucr.org/  #
# cif/home.html                                                              #
#                                                                            #
# This file may be used for bona fide research purposes within the           #
# scientific community so long as proper attribution is given to the journal # 
# article from which it was obtained.                                        #
#                                                                            #
##############################################################################
                                             
data_I
_audit_creation_method     SHELXL-97
_chemical_name_systematic
;
Methyl
4-(4-methoxyphenyl)-2-methyl-5-oxo-1,4,5,6,7,8-hexahydroquinoline-3-carboxylate
;
_chemical_name_common     ?
_chemical_formula_moiety     'C19 H21 N O4'
_chemical_formula_sum     'C19 H21 N O4'
_chemical_formula_iupac     'C19 H21 N O4'
_chemical_formula_weight     327.37
_chemical_melting_point     ?
_symmetry_cell_setting     monoclinic
_symmetry_space_group_name_H-M     'P 21/c'
_symmetry_space_group_name_Hall     '-P 2ybc'
loop_
    _symmetry_equiv_pos_as_xyz
    'x, y, z'
    '-x, y+1/2, -z+1/2'
    '-x, -y, -z'
    'x, -y-1/2, z-1/2'
_cell_length_a     13.628(3)
_cell_length_b     8.6300(17)
_cell_length_c     14.577(3)
_cell_angle_alpha     90.00
_cell_angle_beta     98.39(3)
_cell_angle_gamma     90.00
_cell_volume     1696.0(6)
_cell_formula_units_Z     4
_cell_measurement_reflns_used     25
_cell_measurement_theta_min     9
_cell_measurement_theta_max     12
_cell_measurement_temperature     293(2)
_exptl_crystal_description     block
_exptl_crystal_colour     colourless
_exptl_crystal_size_max     0.20
_exptl_crystal_size_mid     0.20
_exptl_crystal_size_min     0.05
_exptl_crystal_density_diffrn     1.282
_exptl_crystal_density_meas     ?
_exptl_crystal_density_method     'not measured'
_exptl_crystal_F_000     696
_exptl_absorpt_coefficient_mu     0.090
_exptl_absorpt_correction_type     psi-scan
_exptl_absorpt_process_details     '(North <i>et al.</i>, 1968)'
_exptl_absorpt_correction_T_min     0.9822
_exptl_absorpt_correction_T_max     0.9955
_exptl_special_details
;
Absorption correction: semi-empirical absorption based on psi-scan
(North <i>et al.</i>, 1968)
;
_diffrn_ambient_temperature     293(2)
_diffrn_radiation_type     MoK\a
_diffrn_radiation_wavelength     0.71073
_diffrn_radiation_source     'fine-focus sealed tube'
_diffrn_radiation_monochromator     graphite
_diffrn_measurement_device_type     'Enraf--Nonius CAD-4'
_diffrn_measurement_method     \w/2\q
_diffrn_detector_area_resol_mean     ?
_diffrn_reflns_number     3232
_diffrn_reflns_av_R_equivalents     0.0783
_diffrn_reflns_av_sigmaI/netI     0.1058
_diffrn_reflns_theta_min     1.51
_diffrn_reflns_theta_max     25.30
_diffrn_reflns_theta_full     25.30
_diffrn_measured_fraction_theta_max     0.980
_diffrn_measured_fraction_theta_full     0.980
_diffrn_reflns_limit_h_min     0
_diffrn_reflns_limit_h_max     16
_diffrn_reflns_limit_k_min     0
_diffrn_reflns_limit_k_max     10
_diffrn_reflns_limit_l_min     -17
_diffrn_reflns_limit_l_max     17
_diffrn_standards_number     3
_diffrn_standards_interval_count     200
_diffrn_standards_interval_time     120
_diffrn_standards_decay_%     1
_refine_special_details
;
Refinement of <i>F</i>^2^ against ALL reflections. The weighted <i>R</i>-factor
<i>wR</i> and goodness of fit <i>S</i> are based on <i>F</i>^2^, conventional
<i>R</i>-factors <i>R</i> are based on <i>F</i>, with <i>F</i> set to zero for
negative <i>F</i>^2^. The threshold expression of <i>F</i>^2^ >
\s(<i>F</i>^2^) is used only for calculating <i>R</i>-factors(gt) <i>etc</i>.
and is not relevant to the choice of reflections for refinement.
<i>R</i>-factors based on <i>F</i>^2^ are statistically about twice as large
as those based on <i>F</i>, and <i>R</i>- factors based on ALL data will be
even larger.
;
_reflns_number_total     3040
_reflns_number_gt     1300
_reflns_threshold_expression     I>2sigma(I)
_refine_ls_structure_factor_coef     Fsqd
_refine_ls_matrix_type     full
_refine_ls_R_factor_all     0.1817
_refine_ls_R_factor_gt     0.0696
_refine_ls_wR_factor_gt     0.0996
_refine_ls_wR_factor_ref     0.1277
_refine_ls_goodness_of_fit_ref     1.000
_refine_ls_restrained_S_all     1.001
_refine_ls_number_reflns     3040
_refine_ls_number_parameters     217
_refine_ls_number_restraints     1
_refine_ls_hydrogen_treatment     constr
_refine_ls_weighting_scheme     calc
_refine_ls_weighting_details
         'calc w=1/[\s^2^(Fo^2^)+(0.0300P)^2^+0.0000P] where P=(Fo^2^+2Fc^2^)/3'
_atom_sites_solution_hydrogens     geom
_atom_sites_solution_primary     direct
_atom_sites_solution_secondary     difmap
_refine_ls_shift/su_max     0.000
_refine_ls_shift/su_mean     0.000
_refine_diff_density_max     0.158
_refine_diff_density_min     -0.193
_refine_ls_extinction_method     none
_refine_ls_extinction_coef     ?
loop_
    _atom_type_symbol
    _atom_type_description
    _atom_type_scat_dispersion_real
    _atom_type_scat_dispersion_imag
    _atom_type_scat_source
    'C' 'C' 0.0033 0.0016
                         'International Tables Vol C Tables 4.2.6.8 and 6.1.1.4'
    'H' 'H' 0.0000 0.0000
                         'International Tables Vol C Tables 4.2.6.8 and 6.1.1.4'
    'N' 'N' 0.0061 0.0033
                         'International Tables Vol C Tables 4.2.6.8 and 6.1.1.4'
    'O' 'O' 0.0106 0.0060
                         'International Tables Vol C Tables 4.2.6.8 and 6.1.1.4'
_computing_data_collection     'CAD-4 EXPRESS (Enraf--Nonius, 1994)'
_computing_cell_refinement     'CAD-4 EXPRESS (Enraf--Nonius, 1994)'
_computing_data_reduction     'XCAD4 (Harms & Wocadlo, 1996)'
_computing_structure_solution     'SHELXS97 (Sheldrick, 2008)'
_computing_structure_refinement     'SHELXL97 (Sheldrick, 2008)'
_computing_molecular_graphics     'SHELXTL (Sheldrick, 2008)'
_computing_publication_material     'SHELXTL (Sheldrick, 2008)'
loop_
    _atom_site_type_symbol
    _atom_site_label
    _atom_site_fract_x
    _atom_site_fract_y
    _atom_site_fract_z
    _atom_site_U_iso_or_equiv
    _atom_site_adp_type
    _atom_site_calc_flag
    _atom_site_refinement_flags
    _atom_site_occupancy
    _atom_site_disorder_assembly
    _atom_site_disorder_group
    N N 0.7089(2) -0.1346(4) 1.10531(19) 0.0561(9) Uani d U 1 . .
    H H0A 0.7239 -0.1617 1.1624 0.067 Uiso calc R 1 . .
    O O1 0.7167(2) -0.2573(3) 0.79342(17) 0.0675(8) Uani d . 1 . .
    C C1 0.7348(2) -0.2312(4) 1.0380(2) 0.0437(9) Uani d . 1 . .
    O O3 0.5828(3) 0.3072(4) 1.0342(2) 0.1228(14) Uani d . 1 . .
    O O2 0.5564(2) 0.2194(3) 0.8893(2) 0.0691(8) Uani d . 1 . .
    C C2 0.7719(3) -0.3882(4) 1.0694(2) 0.0579(11) Uani d . 1 . .
    H H2A 0.7161 -0.4545 1.0764 0.069 Uiso calc R 1 . .
    H H2B 0.8130 -0.3795 1.1294 0.069 Uiso calc R 1 . .
    C C3 0.8315(3) -0.4604(5) 1.0013(3) 0.0783(14) Uani d . 1 . .
    H H3A 0.8450 -0.5680 1.0178 0.094 Uiso calc R 1 . .
    H H3B 0.8944 -0.4069 1.0040 0.094 Uiso calc R 1 . .
    O O4 1.0127(2) 0.2744(3) 0.7949(2) 0.0800(9) Uani d . 1 . .
    C C4 0.7756(3) -0.4514(5) 0.9038(3) 0.0713(13) Uani d . 1 . .
    H H4A 0.8194 -0.4841 0.8606 0.086 Uiso calc R 1 . .
    H H4B 0.7204 -0.5234 0.8983 0.086 Uiso calc R 1 . .
    C C5 0.7367(3) -0.2935(5) 0.8765(3) 0.0571(11) Uani d . 1 . .
    C C6 0.7201(3) -0.1864(4) 0.9470(2) 0.0444(9) Uani d . 1 . .
    C C7 0.6864(3) -0.0254(4) 0.9202(2) 0.0488(10) Uani d . 1 . .
    H H7A 0.6318 -0.0343 0.8686 0.059 Uiso calc R 1 . .
    C C8 0.6458(3) 0.0595(4) 0.9990(3) 0.0477(9) Uani d . 1 . .
    C C9 0.6599(3) 0.0044(4) 1.0854(3) 0.0486(10) Uani d U 1 . .
    C C10 0.6220(3) 0.0715(4) 1.1683(2) 0.0673(12) Uani d . 1 . .
    H H10A 0.5884 0.1673 1.1514 0.101 Uiso calc R 1 . .
    H H10B 0.6767 0.0903 1.2165 0.101 Uiso calc R 1 . .
    H H10C 0.5767 0.0000 1.1902 0.101 Uiso calc R 1 . .
    C C11 0.5931(3) 0.2038(5) 0.9799(3) 0.0648(12) Uani d . 1 . .
    C C12 0.5003(4) 0.3605(5) 0.8655(3) 0.1003(17) Uani d . 1 . .
    H H12A 0.4785 0.3631 0.7998 0.151 Uiso calc R 1 . .
    H H12B 0.5416 0.4487 0.8832 0.151 Uiso calc R 1 . .
    H H12C 0.4437 0.3628 0.8977 0.151 Uiso calc R 1 . .
    C C13 0.7696(3) 0.0644(4) 0.8845(2) 0.0432(9) Uani d . 1 . .
    C C14 0.8566(3) 0.0938(4) 0.9442(2) 0.0570(11) Uani d . 1 . .
    H H14A 0.8619 0.0646 1.0061 0.068 Uiso calc R 1 . .
    C C15 0.9360(3) 0.1667(5) 0.9120(3) 0.0635(12) Uani d . 1 . .
    H H15A 0.9937 0.1868 0.9527 0.076 Uiso calc R 1 . .
    C C16 0.9296(3) 0.2093(5) 0.8199(3) 0.0577(11) Uani d . 1 . .
    C C17 0.8445(3) 0.1823(4) 0.7607(2) 0.0519(10) Uani d . 1 . .
    H H17A 0.8393 0.2115 0.6988 0.062 Uiso calc R 1 . .
    C C18 0.7645(3) 0.1101(4) 0.7942(2) 0.0500(10) Uani d . 1 . .
    H H18A 0.7063 0.0927 0.7537 0.060 Uiso calc R 1 . .
    C C19 1.0128(3) 0.3077(6) 0.6991(3) 0.0961(17) Uani d . 1 . .
    H H19A 1.0752 0.3531 0.6908 0.144 Uiso calc R 1 . .
    H H19B 0.9602 0.3788 0.6781 0.144 Uiso calc R 1 . .
    H H19C 1.0032 0.2135 0.6638 0.144 Uiso calc R 1 . .
loop_
    _atom_site_aniso_label
    _atom_site_aniso_U_11
    _atom_site_aniso_U_22
    _atom_site_aniso_U_33
    _atom_site_aniso_U_12
    _atom_site_aniso_U_13
    _atom_site_aniso_U_23
    N 0.080(2) 0.055(2) 0.0358(17) 0.0012(18) 0.0164(16) -0.0055(16)
    O1 0.096(2) 0.071(2) 0.0380(14) -0.0014(16) 0.0202(15) -0.0075(15)
    C1 0.047(2) 0.039(2) 0.046(2) -0.0057(18) 0.0089(17) -0.0011(18)
    O3 0.212(4) 0.069(2) 0.091(3) 0.048(3) 0.033(3) -0.015(2)
    O2 0.076(2) 0.0566(19) 0.074(2) 0.0125(16) 0.0078(16) 0.0084(16)
    C2 0.072(3) 0.047(3) 0.055(2) -0.002(2) 0.008(2) 0.002(2)
    C3 0.113(4) 0.055(3) 0.066(3) 0.012(3) 0.012(3) -0.005(2)
    O4 0.072(2) 0.092(2) 0.079(2) -0.0276(18) 0.0220(16) 0.0123(18)
    C4 0.096(4) 0.060(3) 0.061(3) 0.001(3) 0.022(3) -0.008(2)
    C5 0.071(3) 0.043(2) 0.060(3) -0.010(2) 0.018(2) -0.013(2)
    C6 0.052(2) 0.044(2) 0.038(2) -0.0081(19) 0.0100(17) -0.0026(18)
    C7 0.056(2) 0.040(2) 0.053(2) -0.0059(19) 0.016(2) -0.0072(18)
    C8 0.049(2) 0.040(2) 0.058(2) -0.0060(19) 0.0200(19) -0.007(2)
    C9 0.066(3) 0.037(2) 0.048(2) 0.0044(19) 0.025(2) 0.0020(19)
    C10 0.100(3) 0.051(3) 0.057(2) 0.002(2) 0.034(2) -0.009(2)
    C11 0.085(3) 0.044(3) 0.069(3) -0.007(3) 0.022(3) -0.003(2)
    C12 0.108(4) 0.072(3) 0.126(4) 0.006(3) 0.032(3) 0.026(3)
    C13 0.047(2) 0.037(2) 0.044(2) 0.0087(18) 0.0037(18) -0.0025(17)
    C14 0.073(3) 0.054(3) 0.042(2) -0.009(2) 0.002(2) 0.0095(19)
    C15 0.071(3) 0.063(3) 0.056(3) -0.001(2) 0.005(2) -0.002(2)
    C16 0.061(3) 0.054(3) 0.062(3) -0.010(2) 0.021(2) -0.008(2)
    C17 0.068(3) 0.047(2) 0.042(2) -0.013(2) 0.014(2) 0.0054(18)
    C18 0.052(2) 0.053(3) 0.046(2) -0.002(2) 0.0082(18) 0.004(2)
    C19 0.086(4) 0.116(4) 0.093(4) -0.036(3) 0.035(3) 0.007(3)
_geom_special_details
;
All e.s.d.'s (except the e.s.d. in the dihedral angle between two l.s. planes)
are estimated using the full covariance matrix. The cell e.s.d.'s are taken
into account individually in the estimation of e.s.d.'s in distances, angles
and torsion angles; correlations between e.s.d.'s in cell parameters are only
used when they are defined by crystal symmetry. An approximate (isotropic)
treatment of cell e.s.d.'s is used for estimating e.s.d.'s involving l.s.
planes.
;
loop_
    _geom_bond_atom_site_label_1
    _geom_bond_atom_site_label_2
    _geom_bond_site_symmetry_2
    _geom_bond_distance
    _geom_bond_publ_flag
    N C1 . 1.372(4) ?
    N C9 . 1.383(4) ?
    N H0A . 0.8600 ?
    O1 C5 . 1.242(4) ?
    C1 C6 . 1.367(4) ?
    C1 C2 . 1.495(4) ?
    O3 C11 . 1.214(4) ?
    O2 C11 . 1.349(4) ?
    O2 C12 . 1.453(4) ?
    C2 C3 . 1.506(5) ?
    C2 H2A . 0.9700 ?
    C2 H2B . 0.9700 ?
    C3 C4 . 1.514(5) ?
    C3 H3A . 0.9700 ?
    C3 H3B . 0.9700 ?
    O4 C16 . 1.361(4) ?
    O4 C19 . 1.426(4) ?
    C4 C5 . 1.495(5) ?
    C4 H4A . 0.9700 ?
    C4 H4B . 0.9700 ?
    C5 C6 . 1.425(4) ?
    C6 C7 . 1.497(4) ?
    C7 C13 . 1.527(4) ?
    C7 C8 . 1.532(4) ?
    C7 H7A . 0.9800 ?
    C8 C9 . 1.334(4) ?
    C8 C11 . 1.444(5) ?
    C9 C10 . 1.498(4) ?
    C10 H10A . 0.9600 ?
    C10 H10B . 0.9600 ?
    C10 H10C . 0.9600 ?
    C12 H12A . 0.9600 ?
    C12 H12B . 0.9600 ?
    C12 H12C . 0.9600 ?
    C13 C18 . 1.366(4) ?
    C13 C14 . 1.388(4) ?
    C14 C15 . 1.390(5) ?
    C14 H14A . 0.9300 ?
    C15 C16 . 1.383(5) ?
    C15 H15A . 0.9300 ?
    C16 C17 . 1.361(5) ?
    C17 C18 . 1.403(4) ?
    C17 H17A . 0.9300 ?
    C18 H18A . 0.9300 ?
    C19 H19A . 0.9600 ?
    C19 H19B . 0.9600 ?
    C19 H19C . 0.9600 ?
loop_
    _geom_angle_atom_site_label_1
    _geom_angle_atom_site_label_2
    _geom_angle_atom_site_label_3
    _geom_angle_site_symmetry_1
    _geom_angle_site_symmetry_3
    _geom_angle
    _geom_angle_publ_flag
    C1 N C9 . . 122.9(3) ?
    C1 N H0A . . 118.5 ?
    C9 N H0A . . 118.5 ?
    C6 C1 N . . 120.4(3) ?
    C6 C1 C2 . . 123.3(3) ?
    N C1 C2 . . 116.2(3) ?
    C11 O2 C12 . . 115.1(3) ?
    C1 C2 C3 . . 111.3(3) ?
    C1 C2 H2A . . 109.4 ?
    C3 C2 H2A . . 109.4 ?
    C1 C2 H2B . . 109.4 ?
    C3 C2 H2B . . 109.4 ?
    H2A C2 H2B . . 108.0 ?
    C2 C3 C4 . . 110.6(4) ?
    C2 C3 H3A . . 109.5 ?
    C4 C3 H3A . . 109.5 ?
    C2 C3 H3B . . 109.5 ?
    C4 C3 H3B . . 109.5 ?
    H3A C3 H3B . . 108.1 ?
    C16 O4 C19 . . 117.7(3) ?
    C5 C4 C3 . . 114.0(3) ?
    C5 C4 H4A . . 108.7 ?
    C3 C4 H4A . . 108.7 ?
    C5 C4 H4B . . 108.7 ?
    C3 C4 H4B . . 108.7 ?
    H4A C4 H4B . . 107.6 ?
    O1 C5 C6 . . 120.4(4) ?
    O1 C5 C4 . . 120.5(4) ?
    C6 C5 C4 . . 119.1(3) ?
    C1 C6 C5 . . 120.0(4) ?
    C1 C6 C7 . . 120.7(3) ?
    C5 C6 C7 . . 119.2(3) ?
    C6 C7 C13 . . 110.2(3) ?
    C6 C7 C8 . . 112.3(3) ?
    C13 C7 C8 . . 112.3(3) ?
    C6 C7 H7A . . 107.2 ?
    C13 C7 H7A . . 107.2 ?
    C8 C7 H7A . . 107.2 ?
    C9 C8 C11 . . 119.3(4) ?
    C9 C8 C7 . . 121.3(4) ?
    C11 C8 C7 . . 119.4(3) ?
    C8 C9 N . . 120.4(3) ?
    C8 C9 C10 . . 127.2(4) ?
    N C9 C10 . . 112.3(3) ?
    C9 C10 H10A . . 109.5 ?
    C9 C10 H10B . . 109.5 ?
    H10A C10 H10B . . 109.5 ?
    C9 C10 H10C . . 109.5 ?
    H10A C10 H10C . . 109.5 ?
    H10B C10 H10C . . 109.5 ?
    O3 C11 O2 . . 120.2(4) ?
    O3 C11 C8 . . 127.5(4) ?
    O2 C11 C8 . . 112.2(4) ?
    O2 C12 H12A . . 109.5 ?
    O2 C12 H12B . . 109.5 ?
    H12A C12 H12B . . 109.5 ?
    O2 C12 H12C . . 109.5 ?
    H12A C12 H12C . . 109.5 ?
    H12B C12 H12C . . 109.5 ?
    C18 C13 C14 . . 118.0(3) ?
    C18 C13 C7 . . 122.6(3) ?
    C14 C13 C7 . . 119.3(3) ?
    C13 C14 C15 . . 120.4(3) ?
    C13 C14 H14A . . 119.8 ?
    C15 C14 H14A . . 119.8 ?
    C16 C15 C14 . . 120.4(4) ?
    C16 C15 H15A . . 119.8 ?
    C14 C15 H15A . . 119.8 ?
    C17 C16 O4 . . 124.5(4) ?
    C17 C16 C15 . . 119.8(4) ?
    O4 C16 C15 . . 115.6(4) ?
    C16 C17 C18 . . 119.2(3) ?
    C16 C17 H17A . . 120.4 ?
    C18 C17 H17A . . 120.4 ?
    C13 C18 C17 . . 122.1(3) ?
    C13 C18 H18A . . 119.0 ?
    C17 C18 H18A . . 119.0 ?
    O4 C19 H19A . . 109.5 ?
    O4 C19 H19B . . 109.5 ?
    H19A C19 H19B . . 109.5 ?
    O4 C19 H19C . . 109.5 ?
    H19A C19 H19C . . 109.5 ?
    H19B C19 H19C . . 109.5 ?
loop_
    _geom_torsion_atom_site_label_1
    _geom_torsion_atom_site_label_2
    _geom_torsion_atom_site_label_3
    _geom_torsion_atom_site_label_4
    _geom_torsion_site_symmetry_1
    _geom_torsion_site_symmetry_2
    _geom_torsion_site_symmetry_3
    _geom_torsion_site_symmetry_4
    _geom_torsion
    _geom_torsion_publ_flag
    C9 N C1 C6 . . . . 5.7(5) ?
    C9 N C1 C2 . . . . -170.1(3) ?
    C6 C1 C2 C3 . . . . 25.1(5) ?
    N C1 C2 C3 . . . . -159.3(3) ?
    C1 C2 C3 C4 . . . . -49.6(5) ?
    C2 C3 C4 C5 . . . . 49.9(5) ?
    C3 C4 C5 O1 . . . . 158.2(4) ?
    C3 C4 C5 C6 . . . . -23.5(6) ?
    N C1 C6 C5 . . . . -173.0(3) ?
    C2 C1 C6 C5 . . . . 2.4(5) ?
    N C1 C6 C7 . . . . 6.9(5) ?
    C2 C1 C6 C7 . . . . -177.6(3) ?
    O1 C5 C6 C1 . . . . 174.9(4) ?
    C4 C5 C6 C1 . . . . -3.4(5) ?
    O1 C5 C6 C7 . . . . -5.1(5) ?
    C4 C5 C6 C7 . . . . 176.7(3) ?
    C1 C6 C7 C13 . . . . 110.8(4) ?
    C5 C6 C7 C13 . . . . -69.3(4) ?
    C1 C6 C7 C8 . . . . -15.3(5) ?
    C5 C6 C7 C8 . . . . 164.7(3) ?
    C6 C7 C8 C9 . . . . 13.1(5) ?
    C13 C7 C8 C9 . . . . -111.8(4) ?
    C6 C7 C8 C11 . . . . -168.3(3) ?
    C13 C7 C8 C11 . . . . 66.8(4) ?
    C11 C8 C9 N . . . . 179.2(3) ?
    C7 C8 C9 N . . . . -2.2(6) ?
    C11 C8 C9 C10 . . . . 3.5(6) ?
    C7 C8 C9 C10 . . . . -177.9(3) ?
    C1 N C9 C8 . . . . -8.0(5) ?
    C1 N C9 C10 . . . . 168.2(3) ?
    C12 O2 C11 O3 . . . . -3.8(6) ?
    C12 O2 C11 C8 . . . . 178.5(3) ?
    C9 C8 C11 O3 . . . . 22.9(7) ?
    C7 C8 C11 O3 . . . . -155.7(4) ?
    C9 C8 C11 O2 . . . . -159.6(4) ?
    C7 C8 C11 O2 . . . . 21.8(5) ?
    C6 C7 C13 C18 . . . . 112.6(4) ?
    C8 C7 C13 C18 . . . . -121.4(4) ?
    C6 C7 C13 C14 . . . . -63.6(4) ?
    C8 C7 C13 C14 . . . . 62.4(4) ?
    C18 C13 C14 C15 . . . . -0.4(5) ?
    C7 C13 C14 C15 . . . . 175.9(3) ?
    C13 C14 C15 C16 . . . . -0.7(6) ?
    C19 O4 C16 C17 . . . . -4.1(6) ?
    C19 O4 C16 C15 . . . . 174.6(4) ?
    C14 C15 C16 C17 . . . . 1.2(6) ?
    C14 C15 C16 O4 . . . . -177.5(3) ?
    O4 C16 C17 C18 . . . . 178.0(4) ?
    C15 C16 C17 C18 . . . . -0.6(6) ?
    C14 C13 C18 C17 . . . . 1.1(5) ?
    C7 C13 C18 C17 . . . . -175.1(3) ?
    C16 C17 C18 C13 . . . . -0.6(5) ?
loop_
    _geom_hbond_atom_site_label_D
    _geom_hbond_atom_site_label_H
    _geom_hbond_atom_site_label_A
    _geom_hbond_site_symmetry_A
    _geom_hbond_distance_DH
    _geom_hbond_distance_HA
    _geom_hbond_distance_DA
    _geom_hbond_angle_DHA
    N H0A O1 4_556 0.86 2.05 2.884(4) 163
    C10 H10A O3 . 0.96 2.08 2.818(5) 132
data_global
_journal_date_recd_electronic     2010-09-04
_journal_date_accepted     2010-10-05
_journal_name_full     'Acta Crystallographica, Section E'
_journal_year     2010
_journal_volume     66
_journal_issue     11
_journal_page_first     o2767
_journal_page_last     o2767
_journal_paper_category     QO
_journal_coeditor_code     JJ2057
_publ_contact_author_name     'Professor Yong-Hong Zhou'
_publ_contact_author_address
;
Institute of Chemical Industry of Forest Products
Chinese Academy of Forestry
Nanjing, 210042,
People's Republic of China
;
_publ_contact_author_email     hmilydear@163.com
_publ_contact_author_fax     '+86-25-85482777'
_publ_contact_author_phone     '+86-25-85482520'
_publ_section_title
;\
Methyl
4-(4-methoxyphenyl)-2-methyl-5-oxo-1,4,5,6,7,8-hexahydroquinoline-3-\
carboxylate
;
loop_
    _publ_author_name
    _publ_author_address
    'Xiao-Hui Yang'
;
Institute of Chemical Industry of Forest Products
Chinese Academy of Forestry
Nanjing 210042,
People's Republic of China
;
    'Yong-Hong Zhou'
;
Institute of Chemical Industry of Forest Products
Chinese Academy of Forestry
Nanjing 210042,
People's Republic of China
;
    'Meng Zhang'
;
Institute of Chemical Industry of Forest Products
Chinese Academy of Forestry
Nanjing 210042,
People's Republic of China
;
    'Xing  Song'
;
Institute of Chemical Industry of Forest Products
Chinese Academy of Forestry
Nanjing 210042,
People's Republic of China
;
