# Supplementary material for: Methyl 4-(4-meth­oxy­phen­yl)-2-methyl-5-oxo-1,4,5,6,7,8-hexa­hydro­quinoline-3-carboxyl­ate
Source: Acta Crystallogr Sect E Struct Rep Online. 2010 Oct 9;66(Pt 11):o2767. doi: 10.1107/S1600536810039760 (PMC3009142; doi:10.1107/S1600536810039760)
Supplement: Supplementary file 2 [file e-66-o2767-Isup2.hkl]

# 
# h,k,l, Fc-squared, Fo-squared, sigma(Fo-squared) and status flag 
# 
data_I
_shelx_title '    X in P2(1)/c' 
_shelx_refln_list_code          4 
_shelx_F_calc_maximum      171.76 
_exptl_crystal_F_000       696.00 
_reflns_d_resolution_high  0.8317 
 
loop_ 
 _symmetry_equiv_pos_as_xyz 
 'x, y, z' 
 '-x, y+1/2, -z+1/2' 
 '-x, -y, -z' 
 'x, -y-1/2, z-1/2' 
 
_cell_length_a    13.6280 
_cell_length_b     8.6300 
_cell_length_c    14.5770 
_cell_angle_alpha  90.000 
_cell_angle_beta   98.390 
_cell_angle_gamma  90.000 
 
_shelx_F_squared_multiplier     1.000 
 
loop_ 
 _refln_index_h 
 _refln_index_k 
 _refln_index_l 
 _refln_F_squared_calc 
 _refln_F_squared_meas 
 _refln_F_squared_sigma 
 _refln_observed_status 
   1   0   0      538.19      547.47     11.54 o 
   2   0   0     9972.23    10050.24     55.09 o 
   3   0   0     3823.23     3752.11     41.30 o 
   4   0   0     6613.92     6846.34     63.29 o 
   5   0   0       79.72       77.08     13.63 o 
   6   0   0      254.60      287.35     20.02 o 
   7   0   0     1453.39     1365.34     40.33 o 
   8   0   0      189.23      207.45     22.61 o 
   9   0   0       49.77       89.09     22.03 o 
  10   0   0      130.61       96.53     22.12 o 
  11   0   0        6.11       13.91     19.17 o 
  12   0   0       53.09       52.02     19.45 o 
  13   0   0       63.12       15.49     22.34 o 
  14   0   0      136.05       93.35     26.67 o 
  15   0   0        0.09       21.53     21.53 o 
  16   0   0        4.86        3.45     16.94 o 
   1   1   0      775.62      784.91     16.53 o 
   2   1   0       27.99       13.53      9.67 o 
   3   1   0    29502.93    30233.29    119.86 o 
   4   1   0     7488.68     7895.07     69.28 o 
   5   1   0      895.27      851.20     26.59 o 
   6   1   0      884.53      994.98     32.08 o 
   7   1   0       19.53       10.24     12.60 o 
   8   1   0      723.21      715.53     32.96 o 
   9   1   0       92.11       66.42     18.30 o 
  10   1   0       64.39       63.00     16.66 o 
  11   1   0      473.38      485.48     34.60 o 
  12   1   0      345.95      369.83     32.37 o 
  13   1   0       19.22       22.11      5.54 o 
  14   1   0       16.17       10.70     19.83 o 
  15   1   0        7.77       10.27     19.88 o 
  16   1   0        9.91       21.85     13.30 o 
   0   2   0     6693.15     6934.21     54.31 o 
   1   2   0      517.96      545.22     16.84 o 
   2   2   0     6773.89     6697.33     58.52 o 
   3   2   0      732.33      698.68     23.35 o 
   4   2   0     4736.68     4830.91     60.51 o 
   5   2   0       16.87        8.35     13.17 o 
   6   2   0     1861.40     1826.23     40.80 o 
   7   2   0     3563.50     3687.25     67.41 o 
   8   2   0        2.47        7.48     13.84 o 
   9   2   0      509.78      555.54     33.26 o 
  10   2   0       20.68       24.32     22.30 o 
  11   2   0      335.94      324.48     27.90 o 
  12   2   0        5.86       10.07     16.81 o 
  13   2   0       21.44       13.59     19.05 o 
  14   2   0       15.48       13.32     18.67 o 
  15   2   0       43.11       50.22     14.89 o 
   1   3   0     1396.52     1373.72     30.83 o 
   2   3   0       66.33       67.22     11.47 o 
   3   3   0     2087.40     2055.88     39.97 o 
   4   3   0     1970.68     1994.22     42.50 o 
   5   3   0       10.22       28.93     12.16 o 
   6   3   0       42.99       24.83     12.70 o 
   7   3   0      325.16      305.26     26.02 o 
   8   3   0      155.60      157.80     21.46 o 
   9   3   0      993.69      990.87     42.95 o 
  10   3   0        8.71       32.18     18.05 o 
  11   3   0       11.74        3.35     19.69 o 
  12   3   0       59.27       91.22     20.50 o 
  13   3   0        2.18       23.63     23.63 o 
  14   3   0        3.11       16.30     16.30 o 
  15   3   0       12.89       15.73      4.38 o 
   0   4   0     1133.20     1171.51     37.19 o 
   1   4   0       95.12      112.50     17.86 o 
   2   4   0        3.78       11.04     11.04 o 
   3   4   0     1281.22     1266.85     34.33 o 
   4   4   0        4.89       14.17     14.17 o 
   5   4   0        1.53       15.23     15.23 o 
   6   4   0        1.88        2.56     15.15 o 
   7   4   0      383.77      414.63     29.59 o 
   8   4   0      132.74      150.25     23.03 o 
   9   4   0       10.04        3.28     18.42 o 
  10   4   0        9.66        0.00     19.63 o 
  11   4   0      136.10      101.26     23.05 o 
  12   4   0       25.41       24.10     13.42 o 
  13   4   0       52.78       65.77     14.17 o 
  14   4   0        8.57       17.62     17.62 o 
   1   5   0       62.79       42.13     16.29 o 
   2   5   0      463.99      406.76     24.84 o 
   3   5   0      143.11      152.08     17.01 o 
   4   5   0       74.99       44.47     16.74 o 
   5   5   0       38.33       27.18     12.56 o 
   6   5   0        0.11       19.72     15.38 o 
   7   5   0       25.12       21.63     20.65 o 
   8   5   0      214.42      220.18     26.37 o 
   9   5   0        0.04       20.60     20.60 o 
  10   5   0        4.59       20.39     20.39 o 
  11   5   0        0.68       20.06     20.06 o 
  12   5   0        1.40        6.92     17.50 o 
  13   5   0       23.53       28.87     15.06 o 
  14   5   0        2.34        5.67     13.18 o 
   0   6   0       58.57       58.35     17.52 o 
   1   6   0        3.34       13.57     13.57 o 
   2   6   0      174.92      161.07     19.15 o 
   3   6   0       40.90       64.35     16.07 o 
   4   6   0       83.27       98.61     16.86 o 
   5   6   0       83.55       72.67     19.38 o 
   6   6   0      131.08       83.90     22.28 o 
   7   6   0        0.45        0.84     18.33 o 
   8   6   0      130.64      177.46     24.56 o 
   9   6   0       29.33       14.65     19.54 o 
  10   6   0       19.34       22.45     19.27 o 
  11   6   0        0.54        7.27     17.21 o 
  12   6   0       10.56       22.71     22.71 o 
  13   6   0        0.27        3.03     12.84 o 
   1   7   0        7.41       17.54     17.54 o 
   2   7   0       17.10       56.72     17.11 o 
   3   7   0       74.78       83.33     18.86 o 
   4   7   0       16.90        0.00     18.48 o 
   5   7   0       17.69        9.40     18.23 o 
   6   7   0       37.00       23.78     19.48 o 
   7   7   0        6.21       46.47     19.56 o 
   8   7   0        4.13        7.39     18.67 o 
   9   7   0        5.70        0.00     16.91 o 
  10   7   0        4.03       20.26     20.26 o 
  11   7   0        4.55       10.46     14.03 o 
   0   8   0      117.04      150.00     21.24 o 
   1   8   0        2.83       30.98     15.03 o 
   2   8   0       12.79        6.73     16.67 o 
   3   8   0        7.06       33.50     15.89 o 
   4   8   0       76.05       53.24     21.07 o 
   5   8   0      107.78       95.95     25.38 o 
   6   8   0       14.94        3.62     20.74 o 
   7   8   0        0.05       22.23     17.99 o 
   8   8   0        8.91       18.60     15.42 o 
   9   8   0       12.80        7.29     18.02 o 
  10   8   0        3.84       34.96     17.64 o 
   1   9   0      204.03      228.59     28.50 o 
   2   9   0        3.54        7.05     19.80 o 
   3   9   0       20.01       23.43      7.38 o 
   4   9   0        7.45        3.50     17.76 o 
   5   9   0        4.37        0.00     18.20 o 
   6   9   0        0.44       10.99     18.29 o 
   7   9   0        3.76       18.55     18.55 o 
   8   9   0        7.29        7.07     17.47 o 
   0  10   0       26.31       20.20     17.32 o 
   1  10   0        0.50       16.82     17.45 o 
   2  10   0        0.94        0.00     15.31 o 
   3  10   0        0.07        3.39     16.27 o 
   4  10   0        2.17       19.38     19.38 o 
 -15   1   1        0.66       15.39     17.01 o 
 -14   1   1       72.21       23.09     26.39 o 
 -13   1   1        1.26       37.14     16.45 o 
 -12   1   1       94.63      132.32     24.11 o 
 -11   1   1       29.58       35.10     18.85 o 
 -10   1   1        0.27       31.61     16.21 o 
  -9   1   1       48.84       59.99     14.24 o 
  -8   1   1       22.00       43.89     14.26 o 
  -7   1   1        2.78        7.63     10.72 o 
  -6   1   1      108.00       84.24     14.87 o 
  -5   1   1      107.96      106.46     13.80 o 
  -4   1   1     2248.56     2360.56     38.75 o 
  -3   1   1     6167.21     6372.09     55.89 o 
  -2   1   1      893.19      902.99     20.04 o 
  -1   1   1       21.43       11.46      6.46 o 
   0   1   1     4344.04     4392.48    101.16 o 
   1   1   1     1565.71     1693.49     24.27 o 
   2   1   1     3671.24     3394.01     37.38 o 
   3   1   1     8205.46     7818.50     61.72 o 
   4   1   1      597.71      573.98     20.59 o 
   5   1   1     1795.42     1754.10     37.19 o 
   6   1   1       94.39      102.19     16.47 o 
   7   1   1        0.18       14.24     11.09 o 
   8   1   1        2.77        4.70     12.90 o 
   9   1   1        0.86        5.32     13.41 o 
  10   1   1      208.89      283.52     29.13 o 
  12   1   1       39.52       38.37     17.79 o 
  13   1   1        0.10       10.81     19.05 o 
  14   1   1        1.85       17.95     13.54 o 
  15   1   1        0.25        0.00     20.42 o 
 -16   2   1        0.02       16.15     16.15 o 
 -15   2   1        6.02       10.12     13.53 o 
 -14   2   1        2.69       27.35     15.86 o 
 -13   2   1       31.65       30.13     21.84 o 
 -12   2   1       60.57       63.94     20.73 o 
 -11   2   1       26.13       38.88     21.24 o 
 -10   2   1      490.41      472.03     30.87 o 
  -9   2   1      311.95      331.14     24.84 o 
  -8   2   1       85.75       49.19     16.58 o 
  -7   2   1      131.67      108.50     17.55 o 
  -6   2   1     3763.95     3637.04     58.78 o 
  -5   2   1      157.83      169.77     15.41 o 
  -4   2   1     1036.47     1029.26     27.24 o 
  -3   2   1     1767.52     1751.63     32.42 o 
  -2   2   1    10531.72    10527.74     72.21 o 
  -1   2   1      838.12      834.18     21.97 o 
   0   2   1     1089.38     1107.10     17.95 o 
   1   2   1     5804.21     5514.65     51.03 o 
   2   2   1      337.62      312.85     15.29 o 
   3   2   1       11.06        2.43     10.71 o 
   4   2   1      846.64      796.81     25.38 o 
   5   2   1       56.14       55.61     12.72 o 
   6   2   1       17.57        7.72     13.88 o 
   7   2   1        9.23        9.16      2.09 o 
   8   2   1      704.98      783.46     35.54 o 
   9   2   1      105.53       87.06     19.99 o 
  10   2   1       30.74       27.15     20.38 o 
  11   2   1      246.10      219.16     27.82 o 
  13   2   1        9.77       13.62     19.07 o 
  14   2   1       11.53       10.00     17.65 o 
  15   2   1        0.70        6.27     12.79 o 
 -15   3   1       21.42       23.99     12.93 o 
 -14   3   1       30.70       15.63     15.03 o 
 -13   3   1        0.37        3.17     16.09 o 
 -12   3   1       57.95       34.21     17.56 o 
 -11   3   1        0.21        3.01     17.26 o 
 -10   3   1        9.58       18.30     18.30 o 
  -9   3   1      152.65      155.63     21.17 o 
  -8   3   1      192.34      190.89     23.52 o 
  -7   3   1      723.79      650.14     31.11 o 
  -6   3   1       23.58       23.86     14.03 o 
  -5   3   1        0.53        3.52     11.79 o 
  -4   3   1        7.32        9.61     10.24 o 
  -3   3   1      507.94      509.37     21.08 o 
  -2   3   1      373.00      354.28     20.01 o 
  -1   3   1     3921.45     3882.63     51.16 o 
   0   3   1      245.92      283.89     20.64 o 
   1   3   1      224.91      192.94     14.89 o 
   2   3   1      607.88      618.14     22.59 o 
   3   3   1     2108.77     2200.43     41.96 o 
   4   3   1      827.11      765.14     34.48 o 
   5   3   1       59.05       63.57     16.51 o 
   6   3   1      916.06      924.97     38.91 o 
   7   3   1       96.38      123.16     19.97 o 
   8   3   1       54.19       62.39     15.52 o 
   9   3   1      430.22      414.51     26.84 o 
  10   3   1        0.72       22.18     16.48 o 
  11   3   1      158.60      131.92     26.31 o 
  12   3   1        5.43        5.92      0.93 o 
  13   3   1        3.55        3.31     17.15 o 
  14   3   1        2.02       15.78     15.16 o 
 -15   4   1       44.99       44.02     15.51 o 
 -14   4   1        0.03       17.66     17.66 o 
 -13   4   1       16.01       10.02     16.67 o 
 -12   4   1        6.50       16.77     16.10 o 
 -11   4   1       17.35       36.09     22.38 o 
 -10   4   1       55.66       18.89     22.91 o 
  -9   4   1       15.13       29.17     15.55 o 
  -8   4   1      240.09      213.24     19.31 o 
  -7   4   1       59.07       89.32     16.86 o 
  -6   4   1        9.55        7.17     14.48 o 
  -5   4   1      814.72      881.04     34.04 o 
  -4   4   1     1569.24     1679.35     44.86 o 
  -3   4   1      584.70      647.49     29.13 o 
  -2   4   1       14.72       20.36      5.74 o 
  -1   4   1      697.92      792.51     30.33 o 
   0   4   1      555.20      549.80     18.08 o 
   1   4   1     3512.29     3523.63     56.61 o 
   2   4   1        2.41        8.45     11.30 o 
   3   4   1      492.35      506.81     24.69 o 
   4   4   1      282.55      267.91     19.03 o 
   5   4   1        0.62       12.44     12.44 o 
   6   4   1      205.46      269.50     25.48 o 
   7   4   1      100.17       86.08     20.61 o 
   8   4   1      153.11      198.06     24.70 o 
   9   4   1      653.07      611.94     37.06 o 
  10   4   1       73.45       70.91     21.26 o 
  11   4   1        3.19       10.27     17.15 o 
  12   4   1       13.03       20.32     17.44 o 
  13   4   1        8.02        0.00     14.71 o 
  14   4   1        3.48       20.91     11.65 o 
 -14   5   1        3.49       17.45     17.45 o 
 -13   5   1        7.63       10.37     17.26 o 
 -12   5   1        6.68       21.25     14.87 o 
 -11   5   1        2.65       28.28     18.52 o 
 -10   5   1       18.40       17.31     19.82 o 
  -9   5   1       11.83       42.68     18.78 o 
  -8   5   1        0.16        0.00     19.49 o 
  -7   5   1       79.93       79.87     19.92 o 
  -6   5   1       38.16       39.42     10.84 o 
  -5   5   1      125.52       87.38     18.92 o 
  -4   5   1       98.39       60.73     20.14 o 
  -3   5   1     1887.43     2011.70     55.37 o 
  -2   5   1       12.22       27.41     16.96 o 
  -1   5   1      148.46      136.65     21.29 o 
   0   5   1      201.74      207.45     24.39 o 
   1   5   1       15.95       29.82     12.30 o 
   2   5   1       11.53       21.18     12.38 o 
   3   5   1      350.91      375.62     23.62 o 
   4   5   1        9.85       13.83     13.13 o 
   5   5   1       37.20       36.61     10.59 o 
   6   5   1        3.38        8.52     13.31 o 
   7   5   1      262.69      279.89     25.36 o 
   8   5   1      280.50      272.62     28.62 o 
   9   5   1       46.98       48.04     20.69 o 
  10   5   1       38.00       10.70     21.61 o 
  11   5   1        1.71       31.79     16.61 o 
  12   5   1        0.70       16.61     16.61 o 
  13   5   1        0.40       14.92     14.92 o 
  14   5   1        4.16       11.12     14.56 o 
 -13   6   1        0.05       16.18     16.18 o 
 -11   6   1        7.53       20.50     20.50 o 
 -10   6   1       20.96        7.47     19.55 o 
  -9   6   1       19.00       18.10     16.23 o 
  -8   6   1        2.22        7.13     19.62 o 
  -7   6   1       45.36       48.80     22.66 o 
  -6   6   1      246.63      242.52     28.59 o 
  -5   6   1        1.67       16.36     18.44 o 
  -4   6   1       29.90       35.12     20.40 o 
  -3   6   1      685.35      645.06     38.60 o 
  -2   6   1       14.06       12.18     18.60 o 
  -1   6   1      238.49      257.58     25.24 o 
   0   6   1      122.41      113.47     15.33 o 
   1   6   1       25.22       34.16     17.50 o 
   2   6   1       11.32        5.19     15.56 o 
   3   6   1      122.88       82.17     18.84 o 
   4   6   1       12.27       16.14     16.01 o 
   5   6   1       10.27       17.24     18.44 o 
   6   6   1       26.32       44.16     18.98 o 
   7   6   1       22.08        6.70     21.03 o 
   8   6   1       41.40       59.92     21.66 o 
   9   6   1        6.59        3.62     21.62 o 
  10   6   1       48.94       29.39     22.14 o 
  12   6   1        6.66       33.03     17.61 o 
  13   6   1        1.16        8.83     15.54 o 
 -12   7   1        0.76       19.44     19.44 o 
 -11   7   1        0.22       23.16     23.16 o 
 -10   7   1        0.56       30.51     15.12 o 
  -8   7   1       21.43       30.55     22.04 o 
  -7   7   1       12.04       20.68     20.68 o 
  -6   7   1       48.41       27.90     27.90 o 
  -5   7   1      101.52      128.79     20.77 o 
  -4   7   1       11.70       23.00     23.00 o 
  -3   7   1        0.23       19.20     19.20 o 
  -2   7   1       54.29       24.58     24.22 o 
  -1   7   1       11.16       10.11     21.19 o 
   0   7   1       75.06       57.89     25.72 o 
   1   7   1       78.40       55.78     19.17 o 
   2   7   1        3.86       18.97     18.97 o 
   3   7   1      174.83      185.83     22.02 o 
   4   7   1        1.13       18.50     15.86 o 
   5   7   1        8.59       17.34     17.34 o 
   6   7   1       26.76       24.23     22.32 o 
   7   7   1       72.87       97.27     20.02 o 
   8   7   1       55.07       70.12     22.98 o 
   9   7   1        0.02       40.62     18.82 o 
  10   7   1       27.14       47.46     15.55 o 
  -9   8   1        3.12        7.34     21.49 o 
  -8   8   1       16.00       15.12     20.15 o 
  -7   8   1        1.84       23.37     23.37 o 
  -6   8   1        0.08        7.81     18.52 o 
  -5   8   1       32.11       61.40     20.43 o 
  -4   8   1        8.40       53.60     23.02 o 
  -3   8   1       25.21       15.49     23.27 o 
  -2   8   1        8.38        3.78     16.10 o 
  -1   8   1      130.09      113.81     28.93 o 
   0   8   1       66.92       59.18     15.99 o 
   1   8   1        0.31        3.46     18.95 o 
   2   8   1       70.72       64.96     19.57 o 
   3   8   1        0.18       17.14     17.48 o 
   4   8   1        2.48       17.89     17.89 o 
   5   8   1       25.01       35.04     19.59 o 
   6   8   1       51.43       24.86     24.86 o 
   7   8   1        0.07        0.35     16.73 o 
   8   8   1        2.23       19.32     19.32 o 
   9   8   1        5.06       10.81     15.74 o 
  10   8   1        3.83        6.88     15.23 o 
  -8   9   1       22.37       21.79      6.44 o 
  -7   9   1       19.10       14.02     17.69 o 
  -6   9   1       17.16        3.64     18.81 o 
  -5   9   1        8.70       21.79     17.60 o 
  -4   9   1       47.29       55.26     20.45 o 
  -3   9   1        0.71       26.48     17.35 o 
  -2   9   1        0.99       30.03     16.22 o 
  -1   9   1       11.29        7.43     20.41 o 
   0   9   1        4.13        6.99     13.76 o 
   1   9   1        2.57       14.41     19.22 o 
   2   9   1        0.81       14.33     18.14 o 
   3   9   1       30.20       39.63     18.35 o 
   4   9   1        0.37       28.48     16.52 o 
   5   9   1       11.38       21.58     16.33 o 
   6   9   1        5.72       19.20     19.20 o 
   7   9   1       24.25       18.26     17.51 o 
  -4  10   1       27.54       15.74     17.76 o 
  -3  10   1        0.80        3.30     14.78 o 
  -2  10   1        1.30       17.85     17.85 o 
  -1  10   1        0.66       27.00     14.55 o 
   0  10   1        0.19       11.70     22.00 o 
   1  10   1       29.73       13.59     19.04 o 
   2  10   1        0.25       30.73     16.05 o 
   3  10   1       12.71       51.55     18.16 o 
   4  10   1       12.52        0.00     15.31 o 
 -16   0   2        6.79       16.64     16.98 o 
 -15   0   2        1.84        0.00     18.31 o 
 -14   0   2       24.91       34.83     21.51 o 
 -13   0   2      230.01      221.83     31.97 o 
 -12   0   2      121.99       89.82     24.00 o 
 -11   0   2      182.44      140.78     19.78 o 
 -10   0   2       67.24       18.67     22.65 o 
  -9   0   2       14.17       12.64      3.66 o 
  -8   0   2      285.27      269.29     24.62 o 
  -7   0   2       32.75       58.57     11.91 o 
  -6   0   2     1315.71     1296.46     34.49 o 
  -5   0   2     3032.32     2799.48     45.32 o 
  -4   0   2     3162.43     2985.35     43.16 o 
  -3   0   2     1245.68     1338.48     27.80 o 
  -2   0   2       58.92       46.67     10.06 o 
  -1   0   2      319.54      326.70     10.85 o 
   0   0   2     4790.93     4996.91     26.68 o 
   2   0   2    12586.35    12353.42     69.26 o 
   3   0   2      110.34      102.17     11.24 o 
   4   0   2     1970.94     1843.93     34.13 o 
   5   0   2     3570.49     3612.15     51.56 o 
   6   0   2       35.85       41.16     11.37 o 
   7   0   2        1.16       12.55     11.31 o 
   8   0   2       11.03       26.95     13.17 o 
   9   0   2        2.06        2.83     16.68 o 
  10   0   2       94.00      123.78     21.91 o 
  11   0   2       61.44       89.62     21.41 o 
  12   0   2       40.94       72.89     21.96 o 
  13   0   2       12.58        3.99     19.07 o 
  14   0   2        5.87       11.93     14.51 o 
  15   0   2       11.73        0.00     21.65 o 
 -16   1   2        3.47       18.21     19.59 o 
 -15   1   2        9.13        9.94      2.67 o 
 -14   1   2       13.66       19.01     21.46 o 
 -13   1   2       21.83        7.33     21.46 o 
 -12   1   2        7.29       16.99     16.99 o 
 -11   1   2      228.92      242.72     24.66 o 
 -10   1   2      349.21      381.07     30.57 o 
  -9   1   2       99.21      121.80     17.14 o 
  -8   1   2      536.71      603.74     29.33 o 
  -7   1   2      503.06      479.12     23.43 o 
  -6   1   2      194.96      195.36     17.61 o 
  -5   1   2      169.10      182.70     15.37 o 
  -4   1   2      595.15      578.50     21.32 o 
  -3   1   2    11301.16    11614.72     76.74 o 
  -2   1   2     9622.19     9257.00     60.69 o 
  -1   1   2      849.45      864.92     17.73 o 
   0   1   2     4885.43     4672.99    306.05 o 
   1   1   2      289.79      273.42     13.40 o 
   2   1   2        1.82        2.79      9.97 o 
   3   1   2      815.35      739.54     22.74 o 
   4   1   2      141.53      136.79     12.46 o 
   5   1   2        2.70        9.19      9.19 o 
   6   1   2        0.99        1.69     11.00 o 
   7   1   2        0.38        2.00     11.78 o 
   8   1   2        6.08       13.92     12.56 o 
   9   1   2       34.05       47.50     14.29 o 
  10   1   2       16.25       15.05     13.46 o 
  11   1   2        7.91        3.27     18.54 o 
  12   1   2       32.13       13.99     21.35 o 
  13   1   2       45.67       79.36     20.21 o 
  14   1   2       11.97       21.50     21.50 o 
  15   1   2        0.00       10.27     17.11 o 
 -16   2   2        9.12        9.09      2.25 o 
 -15   2   2       13.38       43.57     17.40 o 
 -14   2   2       70.15       33.94     21.52 o 
 -13   2   2      101.20      103.70     16.46 o 
 -12   2   2       25.84       23.73     23.73 o 
 -11   2   2       92.09      136.91     20.18 o 
 -10   2   2      137.07      109.92     18.38 o 
  -9   2   2       87.99       94.38     16.69 o 
  -7   2   2        9.72        2.04     14.04 o 
  -6   2   2     4448.95     4665.37     66.72 o 
  -5   2   2      366.12      369.05     20.28 o 
  -4   2   2      235.73      267.51     17.18 o 
  -3   2   2      489.26      486.41     19.31 o 
  -2   2   2      122.08      114.90     11.42 o 
  -1   2   2     3536.48     3310.74     39.26 o 
   0   2   2     3848.93     3735.91    119.37 o 
   1   2   2     6482.03     6117.66     57.41 o 
   2   2   2     1256.52     1248.51     28.76 o 
   3   2   2     2447.94     2438.86     40.72 o 
   4   2   2      328.81      296.07     18.37 o 
   5   2   2       72.87       65.84     13.41 o 
   6   2   2     1341.87     1322.51     37.98 o 
   7   2   2        7.88        2.16     12.20 o 
   8   2   2       15.05       12.12     12.35 o 
   9   2   2       15.46        5.38     16.20 o 
  10   2   2      181.35      218.41     29.12 o 
  11   2   2       39.05       54.40     18.85 o 
  12   2   2       94.42       95.89     23.65 o 
  13   2   2        0.74        0.00     17.43 o 
  14   2   2        0.65       17.54     17.54 o 
  15   2   2        1.76       21.72     15.22 o 
 -15   3   2       12.49        5.98     15.92 o 
 -14   3   2       70.60       87.04     18.95 o 
 -13   3   2       17.30       12.54     18.35 o 
 -12   3   2       17.57       15.39     13.80 o 
 -11   3   2       17.70       18.82     18.82 o 
 -10   3   2      154.47      147.34     19.83 o 
  -9   3   2      146.72      149.55     19.88 o 
  -8   3   2      409.39      429.05     28.28 o 
  -7   3   2       44.61       38.58     14.45 o 
  -6   3   2        4.50        0.00     13.26 o 
  -5   3   2      133.66      120.27     15.31 o 
  -4   3   2      538.80      567.45     24.36 o 
  -3   3   2      595.38      570.60     20.23 o 
  -2   3   2     5306.92     5263.56     62.09 o 
  -1   3   2      962.81      910.73     26.37 o 
   0   3   2      276.07      290.48     29.95 o 
   1   3   2      384.93      368.61     17.52 o 
   2   3   2      748.98      763.50     26.84 o 
   3   3   2       82.40      110.56     13.72 o 
   4   3   2     1310.76     1334.74     38.93 o 
   5   3   2     1664.63     1721.06     43.17 o 
   6   3   2       87.22       95.18     14.77 o 
   7   3   2        0.09        4.91     12.78 o 
   8   3   2       38.54       64.06     15.87 o 
   9   3   2        5.37       14.44     13.85 o 
  10   3   2      113.92      118.72     19.54 o 
  11   3   2      230.03      188.83     25.97 o 
  12   3   2        4.68       18.81     18.81 o 
  13   3   2        6.03       19.63     14.83 o 
  14   3   2       15.10       18.36     18.36 o 
  15   3   2        1.86        0.87     13.14 o 
 -15   4   2        0.13       18.92     14.04 o 
 -14   4   2        0.01        0.00     11.41 o 
 -13   4   2       35.62        9.20     16.17 o 
 -12   4   2       20.10       37.56     16.08 o 
 -11   4   2       11.97       10.44      2.34 o 
 -10   4   2       73.07       68.74     20.52 o 
  -9   4   2       41.30       58.89     20.36 o 
  -8   4   2       22.38       41.85     16.94 o 
  -7   4   2       30.52       57.72     17.79 o 
  -6   4   2      326.04      376.07     26.50 o 
  -5   4   2      376.04      375.20     25.77 o 
  -4   4   2       19.38       16.87     15.02 o 
  -3   4   2      463.47      467.03     25.90 o 
  -2   4   2      858.95      854.15     31.12 o 
  -1   4   2        3.95        1.80     13.25 o 
   0   4   2        3.59       20.18      9.23 o 
   1   4   2     2693.44     2690.85     51.42 o 
   2   4   2       37.48       14.49     13.98 o 
   3   4   2       17.07       17.67      5.30 o 
   4   4   2       27.56       26.83     13.32 o 
   5   4   2      187.71      210.67     21.09 o 
   6   4   2      119.37      119.46     19.41 o 
   7   4   2       27.90       58.06     14.62 o 
   8   4   2       18.16       53.43     16.08 o 
   9   4   2      169.94      197.72     26.65 o 
  10   4   2        7.45       39.84     15.07 o 
  12   4   2       20.13        3.32     19.62 o 
  13   4   2        0.23       12.74     15.11 o 
  14   4   2       32.91       52.70     17.39 o 
 -14   5   2        2.91       16.83     16.83 o 
 -13   5   2        4.14        9.98     16.64 o 
 -12   5   2        0.71        1.79     15.70 o 
 -11   5   2        1.87       20.65     20.65 o 
 -10   5   2      103.82      138.83     20.32 o 
  -9   5   2        2.44       29.94     15.63 o 
  -8   5   2        2.42       19.29     21.35 o 
  -7   5   2        7.65       18.52     20.52 o 
  -6   5   2        5.64       20.75     18.45 o 
  -4   5   2       93.54      127.27     19.30 o 
  -3   5   2       12.79        7.61     16.51 o 
  -2   5   2      408.42      427.84     27.65 o 
  -1   5   2        0.84       21.05     14.73 o 
   0   5   2      434.65      475.01     31.14 o 
   1   5   2      187.22      210.91     19.92 o 
   2   5   2       38.20       33.28     10.44 o 
   4   5   2        6.51       14.65     14.65 o 
   5   5   2      176.93      153.58     21.77 o 
   6   5   2      100.30      143.93     21.14 o 
   7   5   2       75.00       33.91     24.15 o 
   8   5   2       13.99       35.87     16.63 o 
   9   5   2      182.45      128.58     28.61 o 
  10   5   2        0.01       14.01     17.30 o 
  11   5   2       15.75       27.68     22.46 o 
  12   5   2       23.20       33.17     16.74 o 
  13   5   2        9.72       12.27     13.56 o 
 -13   6   2        0.62        6.73     17.62 o 
 -12   6   2        2.61       10.77     19.93 o 
 -11   6   2        4.15       18.59     21.93 o 
 -10   6   2        1.35        7.53     16.24 o 
  -9   6   2        6.99       40.43     19.77 o 
  -8   6   2        1.20       14.51     11.89 o 
  -7   6   2        0.30       14.23     17.93 o 
  -6   6   2        0.85       20.82     20.61 o 
  -5   6   2        0.00        3.30     19.42 o 
  -4   6   2      173.91      223.36     29.28 o 
  -3   6   2      539.93      571.46     34.53 o 
  -2   6   2        4.28       20.26     20.26 o 
  -1   6   2      182.22      192.35     24.71 o 
   0   6   2       58.95       49.59     10.73 o 
   1   6   2        0.06       16.70     16.70 o 
   2   6   2       25.73        8.03     16.23 o 
   3   6   2      201.12      240.97     23.38 o 
   4   6   2        6.42        2.82     14.54 o 
   5   6   2       21.25       18.56     18.56 o 
   6   6   2       78.32       95.37     23.06 o 
   7   6   2        3.01       21.34     21.34 o 
   8   6   2      101.81      105.38     19.06 o 
   9   6   2        0.66       14.28     19.69 o 
  10   6   2      135.81      137.03     20.82 o 
  11   6   2        3.79       13.88     14.16 o 
  12   6   2        3.24       12.87     14.22 o 
 -12   7   2        0.36       15.60     15.60 o 
 -11   7   2       15.70       29.68     16.01 o 
 -10   7   2       18.61       17.45     17.45 o 
  -9   7   2       29.05       18.88     18.88 o 
  -8   7   2       54.43       54.33     23.36 o 
  -7   7   2       47.62       81.31     23.46 o 
  -6   7   2       99.76       57.63     27.55 o 
  -5   7   2      104.73       99.79     21.51 o 
  -4   7   2       23.29       10.87     21.94 o 
  -3   7   2       10.86       43.21     17.46 o 
  -2   7   2      545.93      458.69     38.59 o 
  -1   7   2       65.78       30.08     23.96 o 
   0   7   2      300.62      332.08     20.35 o 
   1   7   2        0.37       31.49     14.97 o 
   2   7   2        3.32       25.03     14.51 o 
   3   7   2        1.53       16.77     16.77 o 
   4   7   2       55.76       38.20     18.15 o 
   5   7   2       41.59       23.14     17.17 o 
   6   7   2      103.16       66.86     24.25 o 
   7   7   2      168.67      119.64     28.83 o 
   8   7   2      138.12      139.85     27.73 o 
   9   7   2        5.97        8.69      2.25 o 
  10   7   2        3.83       14.33     15.83 o 
  11   7   2        0.02       17.41     17.41 o 
 -10   8   2        6.68       17.70     17.70 o 
  -9   8   2        4.85       33.45     18.57 o 
  -8   8   2        2.42       30.66     18.98 o 
  -7   8   2        0.03       21.82     21.82 o 
  -6   8   2       15.73       11.83     20.83 o 
  -5   8   2       76.64       53.90     24.13 o 
  -4   8   2       18.52       22.93     18.52 o 
  -3   8   2       32.14       53.84     19.02 o 
  -2   8   2        3.86        7.50     16.61 o 
  -1   8   2       60.35       29.24     23.76 o 
   0   8   2       42.90       37.65     16.01 o 
   1   8   2      351.01      301.43     32.00 o 
   2   8   2       14.21        3.47     21.68 o 
   3   8   2      167.26      162.10     27.90 o 
   4   8   2       13.33       17.43     14.44 o 
   5   8   2       44.33       43.28     18.03 o 
   7   8   2        2.02       11.23     21.75 o 
   8   8   2        9.05       25.87     15.72 o 
   9   8   2       11.22       10.65     15.51 o 
  -8   9   2       16.05       47.50     14.62 o 
  -7   9   2        1.74       21.30     16.11 o 
  -6   9   2        4.82       20.33     20.33 o 
  -5   9   2        3.15       14.60     18.07 o 
  -4   9   2        0.21       18.59     18.59 o 
  -3   9   2       18.79        0.00     17.12 o 
  -2   9   2        9.19        3.75     15.49 o 
  -1   9   2        2.97        0.00     22.00 o 
   0   9   2        0.98       16.94     21.95 o 
   1   9   2       28.29        7.27     22.18 o 
   2   9   2        5.51       21.78     17.62 o 
   3   9   2        2.52        3.64     18.97 o 
   4   9   2       57.72       28.82     20.82 o 
   5   9   2        0.03       21.76     16.47 o 
   6   9   2       10.19        7.41     13.18 o 
   7   9   2       13.73       18.12     16.21 o 
  -4  10   2        0.03       25.25     17.40 o 
  -2  10   2        5.93        6.71     18.78 o 
  -1  10   2       14.77       27.04     17.71 o 
   0  10   2        0.42       15.49     10.03 o 
   1  10   2       16.81       23.91     15.69 o 
   2  10   2        0.13        6.87     17.33 o 
   3  10   2        0.02        3.46     16.56 o 
 -16   1   3        2.74       14.47     17.91 o 
 -15   1   3        0.05       30.24     17.53 o 
 -14   1   3       38.13       26.43     22.57 o 
 -13   1   3      112.04      120.10     25.76 o 
 -12   1   3       52.23       61.53     21.96 o 
 -11   1   3       28.77        6.28     15.57 o 
 -10   1   3        9.04        9.64      2.72 o 
  -9   1   3       28.38        2.51     13.71 o 
  -8   1   3       48.27       24.59     15.26 o 
  -7   1   3        0.12        0.00     14.05 o 
  -6   1   3      243.73      273.80     19.02 o 
  -5   1   3      279.63      257.94     18.18 o 
  -4   1   3       12.11        2.63     11.09 o 
  -3   1   3      457.76      472.06     19.41 o 
  -2   1   3      511.91      481.06     18.01 o 
  -1   1   3      107.40       93.08     10.25 o 
   0   1   3     1172.01     1040.18     54.32 o 
   1   1   3      343.81      326.14     16.07 o 
   2   1   3       49.01       38.10      9.30 o 
   3   1   3      182.42      193.61     14.64 o 
   4   1   3       34.37       11.83     11.61 o 
   5   1   3      558.06      574.22     22.27 o 
   6   1   3      297.63      257.59     19.44 o 
   7   1   3        3.86        3.88     10.42 o 
   9   1   3        7.22       12.71     12.97 o 
  10   1   3       14.71       20.70     14.51 o 
  11   1   3        4.06       25.99     14.03 o 
  12   1   3       35.89       13.87     22.77 o 
  13   1   3       17.30       35.82     18.11 o 
  14   1   3        0.00        7.10     16.90 o 
  15   1   3       13.79       20.22     17.34 o 
 -16   2   3        4.11       15.46     15.46 o 
 -15   2   3        0.71       19.83     19.83 o 
 -14   2   3       15.62       16.94     17.26 o 
 -13   2   3        0.12       13.30     16.44 o 
 -11   2   3        2.70       11.98     14.19 o 
 -10   2   3        2.55        5.54     17.00 o 
  -9   2   3        2.94        2.54     13.77 o 
  -8   2   3       42.51       46.11     14.42 o 
  -7   2   3        0.35        0.40     10.80 o 
  -6   2   3        1.08        0.00     11.30 o 
  -5   2   3     1614.53     1624.67     40.98 o 
  -4   2   3       78.90       70.78     13.39 o 
  -3   2   3      274.18      264.50     15.88 o 
  -2   2   3       67.55       68.70     12.44 o 
  -1   2   3     1272.95     1349.66     27.56 o 
   0   2   3      948.84      997.86     33.14 o 
   1   2   3       20.92       21.82     10.40 o 
   2   2   3     1024.30     1061.94     29.73 o 
   3   2   3      679.42      726.39     25.13 o 
   4   2   3        7.25        6.17     10.48 o 
   5   2   3      568.19      546.08     25.27 o 
   6   2   3      187.97      198.04     18.98 o 
   7   2   3      321.44      335.42     25.89 o 
   8   2   3        0.04        7.17     15.11 o 
   9   2   3        0.19       16.94     16.94 o 
  10   2   3        0.00       16.68     16.68 o 
  11   2   3       16.56       34.82     16.13 o 
  12   2   3        1.07       19.79     19.79 o 
  13   2   3        0.01       13.38     17.54 o 
  14   2   3        0.03       16.64     16.64 o 
  15   2   3       16.31       16.96      4.80 o 
 -15   3   3        8.83       11.96     16.74 o 
 -14   3   3       49.83       28.03     19.62 o 
 -13   3   3       68.61       43.96     24.28 o 
 -12   3   3       26.13       24.75     17.86 o 
 -11   3   3        5.27       16.24     16.24 o 
 -10   3   3       35.10       43.03     17.38 o 
  -9   3   3      161.10      117.33     21.63 o 
  -8   3   3        3.30       20.04     13.14 o 
  -7   3   3       44.56       23.29     14.17 o 
  -6   3   3      528.54      579.60     27.47 o 
  -5   3   3      120.74      135.92     18.02 o 
  -4   3   3        0.34        6.73     12.66 o 
  -3   3   3      258.50      245.75     15.85 o 
  -2   3   3      714.71      729.92     25.63 o 
  -1   3   3       43.47       38.73     11.78 o 
   0   3   3        0.00        4.88      7.21 o 
   1   3   3       40.02       49.84     12.00 o 
   2   3   3        6.24        3.25     11.74 o 
   3   3   3     1292.47     1215.75     36.39 o 
   4   3   3      345.03      327.06     10.61 o 
   5   3   3      160.37      175.82     18.58 o 
   6   3   3       15.79       14.99     14.99 o 
   7   3   3       55.54       53.88     17.14 o 
   8   3   3      360.36      424.79     27.97 o 
   9   3   3       39.18       25.70     17.99 o 
  10   3   3       23.04       22.74     22.74 o 
  11   3   3       15.00       16.65     16.65 o 
  12   3   3        1.12       14.26     14.26 o 
  13   3   3        1.44       15.11     15.11 o 
  14   3   3        6.53        0.00     13.83 o 
 -15   4   3       26.82       10.79     13.62 o 
 -14   4   3       47.75       32.05     16.47 o 
 -13   4   3       31.62       15.23     16.64 o 
 -12   4   3       98.76      136.50     18.69 o 
 -11   4   3       17.03       18.57     18.57 o 
 -10   4   3       39.69       18.35     21.60 o 
  -9   4   3       65.72       99.18     17.81 o 
  -8   4   3       12.61        5.58     14.70 o 
  -7   4   3      211.65      244.49     23.36 o 
  -6   4   3      523.76      542.58     31.04 o 
  -5   4   3       21.57       15.59     15.59 o 
  -4   4   3      241.99      236.34     21.14 o 
  -3   4   3     1574.51     1588.40     43.45 o 
  -2   4   3     1075.76      998.17     34.74 o 
  -1   4   3       39.33       51.79     14.05 o 
   0   4   3      328.19      295.09     52.03 o 
   1   4   3     1259.45     1299.65     41.38 o 
   2   4   3      539.97      506.91     28.73 o 
   3   4   3      344.28      364.42     23.91 o 
   4   4   3       10.62        4.36     10.13 o 
   5   4   3        0.62       11.78     15.02 o 
   6   4   3       37.74       15.56     14.76 o 
   7   4   3        3.04       19.48     13.61 o 
   8   4   3      100.23      106.48     20.91 o 
   9   4   3        0.23        3.12     15.22 o 
  10   4   3      133.94      156.96     18.62 o 
  12   4   3       18.33       32.58     16.45 o 
  13   4   3        4.08       18.35     18.35 o 
  14   4   3        0.14       14.21     14.76 o 
 -14   5   3        0.98       15.70     15.70 o 
 -13   5   3       13.82       33.26     12.52 o 
 -12   5   3        0.01        3.21     14.49 o 
 -11   5   3       30.90       20.57     19.48 o 
 -10   5   3        4.95       10.39     21.00 o 
  -9   5   3      224.19      203.15     27.24 o 
  -8   5   3      266.91      245.61     24.16 o 
  -7   5   3       33.37       34.73     22.88 o 
  -6   5   3      405.18      405.05     27.62 o 
  -5   5   3      369.76      323.36     29.78 o 
  -4   5   3      360.36      377.39     31.39 o 
  -3   5   3      598.57      552.38     32.35 o 
  -2   5   3     2486.72     2569.99     61.12 o 
  -1   5   3       78.08       87.62     18.68 o 
   0   5   3       58.38       67.27     11.28 o 
   1   5   3       25.77       14.55     14.55 o 
   2   5   3        7.12       18.80     14.17 o 
   3   5   3        8.05       28.81     13.62 o 
   4   5   3      192.37      197.88     22.61 o 
   5   5   3      148.68      135.07     20.88 o 
   6   5   3        0.88        8.81     14.73 o 
   7   5   3        5.04       18.65     16.00 o 
   8   5   3       74.83       55.34     18.35 o 
   9   5   3       88.19       97.10     22.09 o 
  10   5   3       33.93       13.75     20.15 o 
  11   5   3       20.62       33.87     14.97 o 
  12   5   3        0.00       12.91     16.93 o 
  13   5   3        1.14       16.37     16.37 o 
 -13   6   3        5.23        9.76     18.09 o 
 -12   6   3        6.47       18.13     18.13 o 
 -11   6   3        4.83        4.86      0.42 o 
 -10   6   3       77.37       30.21     24.50 o 
  -9   6   3       99.14       96.77     23.91 o 
  -8   6   3      197.37      202.87     27.66 o 
  -7   6   3      105.64      126.58     29.00 o 
  -6   6   3      674.40      686.54     43.34 o 
  -5   6   3     1474.11     1513.18     57.28 o 
  -4   6   3      612.51      592.26     42.45 o 
  -3   6   3      254.56      285.60     27.08 o 
  -2   6   3       29.85       36.13     17.88 o 
  -1   6   3       18.00       40.53     18.79 o 
   0   6   3      288.11      304.93     18.20 o 
   1   6   3      257.11      305.25     23.92 o 
   2   6   3       43.97        5.57     18.32 o 
   3   6   3       33.87       36.42     16.06 o 
   4   6   3      108.95      122.44     18.01 o 
   5   6   3        2.43       17.24     17.24 o 
   6   6   3       27.36       26.22     19.74 o 
   7   6   3       10.42        3.43     19.25 o 
   8   6   3       46.87       49.03     21.92 o 
   9   6   3      107.41      130.50     19.28 o 
  10   6   3        0.03       14.13     15.25 o 
  11   6   3        0.31        6.76     16.72 o 
  12   6   3        2.87        6.23     14.41 o 
 -12   7   3        0.44       20.16     20.16 o 
 -10   7   3       15.78       23.67     23.67 o 
  -9   7   3        1.38       22.96     22.96 o 
  -8   7   3        6.52        7.88     19.48 o 
  -7   7   3       87.26       74.59     22.51 o 
  -6   7   3       24.60        0.00     25.80 o 
  -5   7   3        7.91       22.32     25.51 o 
  -3   7   3      247.96      233.53     28.09 o 
  -2   7   3      520.23      527.84     37.35 o 
  -1   7   3       59.20       30.25     19.50 o 
   0   7   3       10.05       12.93     14.47 o 
   1   7   3       30.20       12.90     17.17 o 
   2   7   3        4.65        4.64      0.15 o 
   3   7   3       32.68       19.18     19.77 o 
   4   7   3       58.88       45.92     18.96 o 
   5   7   3        0.65       27.08     15.72 o 
   6   7   3       23.66       17.82     17.12 o 
   7   7   3       36.77       50.94     20.07 o 
   8   7   3       55.05       47.52     16.80 o 
   9   7   3        4.91       20.10     20.10 o 
  10   7   3       13.49        3.50     16.73 o 
  11   7   3       11.89        3.22     16.38 o 
 -10   8   3       23.19        0.00     19.72 o 
  -9   8   3        5.02        3.73     19.12 o 
  -8   8   3        1.01       15.52     20.32 o 
  -7   8   3      109.85      115.19     26.32 o 
  -6   8   3       11.95       19.83     22.38 o 
  -5   8   3        9.04        3.86     17.72 o 
  -4   8   3        0.03        7.66     17.73 o 
  -3   8   3        8.32       38.38     19.38 o 
  -2   8   3        4.53       18.75     22.43 o 
  -1   8   3        5.84        5.12      0.90 o 
   0   8   3       75.85       66.32     15.46 o 
   1   8   3      221.78      185.04     29.05 o 
   2   8   3        3.70       28.44     18.59 o 
   3   8   3       19.09       14.31     19.10 o 
   4   8   3       19.38       24.88     20.37 o 
   5   8   3       75.31       75.81     18.04 o 
   6   8   3       36.77       48.52     21.41 o 
   7   8   3       85.94       59.53     22.72 o 
   8   8   3        0.11       17.26     17.26 o 
   9   8   3        0.01        0.80     11.87 o 
  -7   9   3       63.94       60.80     22.83 o 
  -6   9   3        8.58       44.17     16.72 o 
  -5   9   3        0.12        3.68     18.62 o 
  -4   9   3       78.30       69.98     21.10 o 
  -3   9   3        9.90       11.29     19.90 o 
  -2   9   3        0.12       20.28     20.28 o 
  -1   9   3        4.64       22.23     16.83 o 
   0   9   3        4.77        0.67     16.53 o 
   1   9   3       24.65       14.66     17.39 o 
   2   9   3       24.36        3.66     17.57 o 
   3   9   3       15.75       11.06     13.41 o 
   4   9   3      107.55       90.45     19.77 o 
   5   9   3       15.89        0.00     17.55 o 
   7   9   3       13.20        7.10     16.49 o 
  -3  10   3        3.63        0.00     16.95 o 
  -2  10   3        1.43       10.02     18.59 o 
  -1  10   3        1.31       16.87     17.49 o 
   0  10   3        1.22        0.49     15.28 o 
   1  10   3        1.36       10.24     16.04 o 
   2  10   3        0.98       16.97     16.97 o 
 -16   0   4        7.61        8.54      2.83 o 
 -15   0   4        0.06       21.28     19.07 o 
 -14   0   4       10.64       12.77     18.62 o 
 -13   0   4       32.69       16.42     19.08 o 
 -12   0   4       10.41       22.68     22.68 o 
 -11   0   4      267.00      268.00     30.01 o 
 -10   0   4       11.92       52.89     18.38 o 
  -9   0   4      120.56      143.65     21.54 o 
  -8   0   4      524.06      590.54     32.14 o 
  -7   0   4     1848.90     2001.50     48.10 o 
  -6   0   4      784.02      763.18     29.70 o 
  -5   0   4       61.37       47.91     13.98 o 
  -4   0   4     4785.26     4565.33     57.63 o 
  -3   0   4     2017.21     1968.66     12.19 o 
  -2   0   4       65.80       75.57     10.64 o 
  -1   0   4      406.99      364.02     15.61 o 
   0   0   4      297.29      254.45     19.49 o 
   1   0   4     3723.13     3765.67     47.23 o 
   2   0   4       17.22        8.62     11.58 o 
   3   0   4     1322.11     1213.47     30.37 o 
   4   0   4     1127.77     1184.46     30.80 o 
   5   0   4     1792.04     1909.26     42.96 o 
   6   0   4      504.22      523.59     26.65 o 
   7   0   4       91.55      107.96     15.43 o 
   8   0   4        6.62        7.67     13.50 o 
   9   0   4       83.13       89.31     17.64 o 
  10   0   4       12.88        9.74     20.45 o 
  11   0   4        0.57       31.86     15.50 o 
  12   0   4       37.35       64.08     16.91 o 
  13   0   4        0.46       19.89     19.89 o 
  14   0   4        0.29       21.76     21.76 o 
  15   0   4        3.37        7.40     22.25 o 
 -16   1   4        5.58        3.59     16.04 o 
 -15   1   4        1.17       18.92     18.92 o 
 -14   1   4        0.21        7.51     20.00 o 
 -13   1   4       29.24       32.71     21.14 o 
 -12   1   4        1.55       17.14     17.77 o 
 -11   1   4        6.22       19.09     19.09 o 
 -10   1   4        9.79       17.74     17.74 o 
  -9   1   4       22.22       12.82     16.37 o 
  -8   1   4       57.53       66.97     16.22 o 
  -7   1   4      581.26      574.56     28.94 o 
  -6   1   4       54.99       39.09     14.46 o 
  -5   1   4      461.08      516.82     24.27 o 
  -4   1   4      225.89      207.85     16.71 o 
  -3   1   4      432.84      477.73     20.11 o 
  -2   1   4      267.51      283.22     15.86 o 
  -1   1   4     1073.45     1023.36     21.82 o 
   0   1   4      857.83      841.40     21.43 o 
   1   1   4      430.33      401.59     18.58 o 
   2   1   4     1025.63      990.34     10.97 o 
   3   1   4       48.97       79.53     12.33 o 
   4   1   4       75.60       78.27     13.08 o 
   5   1   4      949.83      862.86     28.94 o 
   6   1   4       23.47        5.60     11.72 o 
   7   1   4        0.04       11.06     11.06 o 
   8   1   4       48.88       67.24     13.06 o 
   9   1   4       17.33       28.42     14.58 o 
  10   1   4       11.44        2.89     14.82 o 
  11   1   4        0.02        6.34     16.58 o 
  12   1   4       39.58       53.99     19.76 o 
  13   1   4        0.40       17.50     20.06 o 
  14   1   4        0.83        0.65     12.69 o 
  15   1   4        5.08        9.87     15.43 o 
 -16   2   4       13.06        9.44     17.45 o 
 -15   2   4        7.68       10.00     14.59 o 
 -14   2   4       11.21       23.73     17.61 o 
 -13   2   4       32.50       30.07     20.22 o 
 -12   2   4       75.06       67.42     19.48 o 
 -11   2   4       90.54       82.67     14.41 o 
 -10   2   4      279.31      290.44     30.19 o 
  -9   2   4       41.75       67.30     14.29 o 
  -8   2   4        8.14       15.97     15.97 o 
  -7   2   4      266.06      254.99     20.40 o 
  -6   2   4      100.59      112.24     16.22 o 
  -5   2   4       27.47       38.77     13.39 o 
  -4   2   4        1.62       12.46     12.46 o 
  -3   2   4     1266.79     1195.05     30.18 o 
  -2   2   4      419.50      411.78     18.30 o 
  -1   2   4     1309.82     1341.31     30.38 o 
   0   2   4      968.54      924.08     27.35 o 
   1   2   4     1281.23     1309.53     31.40 o 
   2   2   4      551.20      524.56     22.64 o 
   3   2   4       80.00       84.13     12.31 o 
   4   2   4      421.66      395.68     23.59 o 
   5   2   4      270.22      242.50     18.22 o 
   6   2   4       92.55       75.07     11.90 o 
   7   2   4        9.84       14.90     13.26 o 
   8   2   4      165.62      185.46     19.20 o 
   9   2   4        8.87        2.58     14.76 o 
  10   2   4        9.17       11.32      3.90 o 
  11   2   4       38.17        3.08     21.35 o 
  12   2   4        6.18       29.16     17.09 o 
  14   2   4        0.10       15.75     15.75 o 
 -15   3   4        1.33        3.01     14.39 o 
 -14   3   4       15.28       15.65     16.83 o 
 -13   3   4      100.07      117.19     22.52 o 
 -12   3   4       76.80       84.61     18.99 o 
 -11   3   4        1.02       19.34     19.34 o 
 -10   3   4        0.20       23.46     16.15 o 
  -9   3   4       15.53       27.41     16.04 o 
  -8   3   4       49.28       46.59     18.82 o 
  -7   3   4      237.31      234.63     22.03 o 
  -6   3   4      393.85      471.01     26.82 o 
  -5   3   4       17.50       15.85     13.33 o 
  -4   3   4     1785.56     1817.09     44.45 o 
  -3   3   4       55.89       76.51     12.51 o 
  -2   3   4     1862.14     1843.36     39.03 o 
  -1   3   4        0.03        1.55     12.71 o 
   0   3   4      132.76      153.13     22.69 o 
   1   3   4     1514.84     1619.20     39.02 o 
   2   3   4       83.72       96.62     15.87 o 
   3   3   4       67.04       53.63     14.91 o 
   4   3   4        4.96       12.08     11.44 o 
   5   3   4      344.40      350.12     23.75 o 
   6   3   4        2.36        2.31     13.04 o 
   7   3   4        7.70        7.41     13.06 o 
   8   3   4        4.94       13.98     13.98 o 
   9   3   4        4.93        4.96      0.09 o 
  10   3   4        0.02        0.00     18.76 o 
  11   3   4        0.35       22.05     14.46 o 
  12   3   4       21.36        6.40     18.70 o 
  13   3   4        0.20        0.97     12.20 o 
  14   3   4       11.27        5.90     14.91 o 
 -15   4   4        2.98        8.10     12.67 o 
 -14   4   4       73.94       52.63     16.64 o 
 -13   4   4        0.15       12.26     15.17 o 
 -12   4   4       41.18       28.18     17.39 o 
 -11   4   4       65.64       84.83     17.43 o 
 -10   4   4      514.94      450.13     35.37 o 
  -9   4   4      223.24      231.68     29.23 o 
  -8   4   4       10.77       18.15     18.15 o 
  -7   4   4       11.48       16.15     16.15 o 
  -6   4   4      163.51      167.96     23.49 o 
  -5   4   4       17.20       32.20     14.40 o 
  -4   4   4        2.19       10.59     13.01 o 
  -3   4   4       74.03       84.28     15.48 o 
  -2   4   4        1.03       13.37     13.83 o 
  -1   4   4        0.08       11.48     10.39 o 
   0   4   4      163.85      179.67     12.82 o 
   1   4   4       53.16       56.89     14.66 o 
   2   4   4        1.42        8.53     12.83 o 
   3   4   4      119.84      116.91     17.25 o 
   4   4   4      698.33      723.04     32.14 o 
   5   4   4      169.33      180.11     21.21 o 
   6   4   4       28.30       29.40     15.75 o 
   7   4   4        9.18       33.81     13.67 o 
   8   4   4       61.38       85.83     21.41 o 
   9   4   4       76.25       83.13     18.68 o 
  10   4   4       23.41        0.00     19.88 o 
  11   4   4        5.28        9.71     14.15 o 
  12   4   4        9.67       19.06     15.39 o 
  13   4   4       11.84       30.11     14.29 o 
 -14   5   4       13.38       13.65     13.90 o 
 -13   5   4        8.30        0.00     14.44 o 
 -12   5   4       13.04        6.34     13.66 o 
 -11   5   4       24.54       62.21     18.73 o 
 -10   5   4        9.96        0.00     18.93 o 
  -9   5   4       77.58      104.45     25.24 o 
  -8   5   4      429.36      434.20     34.65 o 
  -7   5   4       40.44       81.63     21.08 o 
  -6   5   4      321.82      302.16     27.97 o 
  -5   5   4       22.29        2.82     19.37 o 
  -4   5   4      113.23      131.93     22.69 o 
  -3   5   4      146.53      176.57     22.58 o 
  -2   5   4      136.54      132.95     19.62 o 
  -1   5   4        0.01       14.62     13.19 o 
   0   5   4       31.35       28.35     13.32 o 
   1   5   4     1244.04     1265.72     42.36 o 
   2   5   4      222.59      203.28     21.74 o 
   3   5   4       13.58        7.67     14.18 o 
   4   5   4       62.31       64.20     19.48 o 
   5   5   4      113.45      129.34     20.83 o 
   6   5   4        1.83        3.02     13.83 o 
   7   5   4       65.10       44.05     20.39 o 
   8   5   4        1.04       22.78     18.65 o 
   9   5   4       54.52       56.29     19.54 o 
  10   5   4       12.12        0.00     15.33 o 
  11   5   4       10.74       29.68     15.47 o 
  12   5   4        0.05       15.33     15.33 o 
  13   5   4       18.97       17.38     17.38 o 
 -13   6   4       10.50       32.13     13.10 o 
 -12   6   4        2.72        6.69     13.26 o 
 -11   6   4        7.25       32.49     15.79 o 
 -10   6   4       14.36       18.80     23.08 o 
  -9   6   4       20.05        3.74     21.13 o 
  -8   6   4        5.03       11.20     19.73 o 
  -7   6   4        1.08       43.99     19.90 o 
  -6   6   4      195.46      191.24     33.40 o 
  -5   6   4     1066.95     1118.96     51.99 o 
  -4   6   4       27.46       29.06     25.67 o 
  -3   6   4     1072.65     1120.92     44.85 o 
  -2   6   4       23.79       27.25      7.15 o 
  -1   6   4       33.78       36.04      9.95 o 
   0   6   4       36.87       34.85     14.93 o 
   1   6   4       46.11       69.40     19.21 o 
   2   6   4        0.80        2.95     16.52 o 
   3   6   4       22.54       23.75      6.76 o 
   4   6   4      169.92      212.41     23.05 o 
   5   6   4       11.56       15.74     18.06 o 
   6   6   4        5.01       26.73     19.27 o 
   7   6   4       39.90       30.89     16.10 o 
   8   6   4        2.09       19.36     19.36 o 
   9   6   4       39.72       31.25     20.18 o 
  10   6   4       35.96       55.15     19.31 o 
  11   6   4        6.80       15.98     15.98 o 
  12   6   4        0.27       17.85     12.51 o 
 -11   7   4        1.24       29.37     19.25 o 
 -10   7   4        1.26        0.85     18.84 o 
  -9   7   4        5.36       23.56     21.29 o 
  -8   7   4        1.97        0.00     20.45 o 
  -7   7   4       34.78       47.65     25.49 o 
  -6   7   4        4.48       35.26     22.79 o 
  -5   7   4      108.21       90.03     24.89 o 
  -4   7   4        1.04       20.72     20.72 o 
  -3   7   4       23.29       18.07     22.49 o 
  -2   7   4      644.21      735.09     40.28 o 
  -1   7   4        1.36       10.21     18.00 o 
   0   7   4      360.72      334.24     32.00 o 
   1   7   4      140.20      142.47     26.14 o 
   2   7   4       72.83       39.91     18.05 o 
   3   7   4        2.35       18.75     18.75 o 
   4   7   4       13.87        6.72     14.92 o 
   5   7   4       31.97       17.23     17.59 o 
   6   7   4        0.67       10.77     18.00 o 
   7   7   4       68.13       29.03     25.14 o 
   8   7   4       12.45       46.87     16.53 o 
   9   7   4       17.62       17.50     13.21 o 
  10   7   4        0.17       17.99     17.99 o 
 -10   8   4        1.77        7.28     18.01 o 
  -9   8   4        0.00       22.65     18.29 o 
  -8   8   4       24.53       27.33     20.26 o 
  -7   8   4        7.68       27.84     21.74 o 
  -6   8   4       97.55       55.92     26.85 o 
  -5   8   4        7.50        7.64      1.10 o 
  -4   8   4       65.04       34.44     24.12 o 
  -3   8   4       90.25       42.28     29.35 o 
  -2   8   4        2.20       30.15     21.75 o 
  -1   8   4       86.43      110.77     25.33 o 
   0   8   4       34.53       19.38     14.84 o 
   1   8   4      485.28      422.84     35.32 o 
   2   8   4       89.17       97.64     23.59 o 
   3   8   4      179.78      178.33     27.32 o 
   4   8   4      215.00      212.04     24.50 o 
   5   8   4       30.61       72.47     20.94 o 
   6   8   4       98.85      111.37     19.11 o 
   7   8   4       76.10       95.26     21.15 o 
   8   8   4        1.99       21.25     14.89 o 
  -7   9   4        2.10       14.36     17.78 o 
  -6   9   4       30.43       29.53     17.13 o 
  -5   9   4       14.44       32.94     20.32 o 
  -4   9   4        0.84       25.76     16.88 o 
  -3   9   4        5.72       48.87     20.54 o 
  -2   9   4        3.44       26.13     19.39 o 
  -1   9   4       13.02       14.81     16.41 o 
   0   9   4        0.54        9.16     20.27 o 
   1   9   4        3.66        3.68     17.67 o 
   2   9   4       10.50       12.84      3.94 o 
   3   9   4        3.39        3.68     18.75 o 
   4   9   4       75.35       75.56     19.03 o 
   5   9   4        1.01       21.43     17.31 o 
   6   9   4       27.34       39.34     19.26 o 
  -2  10   4        0.88       23.23     15.22 o 
  -1  10   4        3.40       13.38     16.90 o 
   0  10   4        0.04        5.61      9.55 o 
   1  10   4        3.17       16.20     16.20 o 
 -16   1   5        0.02       10.62     15.49 o 
 -15   1   5        1.53       21.04     21.04 o 
 -14   1   5       27.20        7.51     20.00 o 
 -12   1   5       35.13       69.14     18.10 o 
 -11   1   5       24.65       22.67     22.67 o 
 -10   1   5       31.86       11.86     17.30 o 
  -9   1   5        5.62       26.52     14.86 o 
  -8   1   5     1415.68     1344.91     43.37 o 
  -7   1   5      489.87      529.95     26.99 o 
  -6   1   5      707.66      757.87     30.33 o 
  -5   1   5      317.84      307.99     19.03 o 
  -4   1   5       45.35       19.21     12.57 o 
  -3   1   5        8.70       18.37     10.31 o 
  -2   1   5        5.27       13.99      8.69 o 
  -1   1   5     1230.22     1197.43     28.55 o 
   0   1   5        7.29        8.66      7.65 o 
   1   1   5     2082.23     2050.93     40.03 o 
   2   1   5       18.82       13.85     12.22 o 
   3   1   5       91.72      106.54     15.43 o 
   4   1   5      133.92      142.06     14.44 o 
   5   1   5      495.86      520.80     25.40 o 
   6   1   5       28.90       32.94     13.05 o 
   7   1   5      115.11      150.62     15.97 o 
   8   1   5       15.74       32.01     12.05 o 
   9   1   5        0.68       10.74     13.56 o 
  10   1   5        2.64       14.26     14.26 o 
  11   1   5        0.00       12.69     16.63 o 
  12   1   5       10.88       22.10     22.10 o 
  13   1   5        0.06       27.13     12.09 o 
  14   1   5        0.01       16.66     13.80 o 
 -15   2   5        0.86       16.66     16.98 o 
 -14   2   5        0.62       20.41     16.48 o 
 -13   2   5        0.90       16.82     17.16 o 
 -12   2   5        4.79        9.76     16.27 o 
 -11   2   5       46.45       27.94     23.51 o 
 -10   2   5       24.16       55.59     16.77 o 
  -9   2   5       75.48       86.07     20.81 o 
  -8   2   5        0.05        7.55     14.57 o 
  -7   2   5        2.08       14.19     14.19 o 
  -6   2   5      570.99      553.05     27.73 o 
  -5   2   5     1350.32     1410.10     40.83 o 
  -4   2   5     3017.28     3120.15     53.16 o 
  -3   2   5      327.82      326.88     20.65 o 
  -2   2   5     2729.20     2782.84     45.76 o 
  -1   2   5      589.40      609.42     23.52 o 
   0   2   5      594.83      564.57     17.43 o 
   1   2   5       41.99       52.07      9.20 o 
   2   2   5       94.25       68.94     13.77 o 
   3   2   5      373.91      413.72     22.99 o 
   4   2   5      159.48      154.42     16.48 o 
   5   2   5      130.32      134.08     15.02 o 
   6   2   5       27.65        6.50     13.60 o 
   7   2   5       23.58       34.35     13.32 o 
   8   2   5      138.82      121.95     18.86 o 
   9   2   5       66.08       72.88     17.09 o 
  10   2   5       45.46       44.38     12.03 o 
  11   2   5        0.25        0.00     16.13 o 
  12   2   5       11.45        9.26     16.28 o 
  13   2   5        0.78        6.24     12.33 o 
  14   2   5        0.64       21.35     12.96 o 
 -15   3   5       27.54       30.01     13.29 o 
 -14   3   5       27.21       18.89     18.70 o 
 -13   3   5        0.12       19.23     15.53 o 
 -12   3   5       90.51       70.18     22.32 o 
 -11   3   5      103.70       81.17     20.27 o 
 -10   3   5       10.10        6.05     16.10 o 
  -9   3   5       43.63       68.20     14.59 o 
  -8   3   5      276.88      269.88     24.32 o 
  -7   3   5      249.81      238.55     24.44 o 
  -6   3   5       69.77       94.32     16.48 o 
  -5   3   5       19.94        6.33     11.73 o 
  -4   3   5       99.38       82.37     14.75 o 
  -3   3   5       24.51       26.15     13.86 o 
  -2   3   5      514.45      595.12     25.51 o 
  -1   3   5     1584.32     1616.97     38.87 o 
   0   3   5       78.76       90.60     10.52 o 
   1   3   5      563.67      584.73     26.74 o 
   2   3   5      122.71      127.43     18.90 o 
   3   3   5        1.26        6.24     11.56 o 
   4   3   5       14.32       18.27      4.72 o 
   5   3   5        2.85       20.39      9.92 o 
   6   3   5       52.96       61.46     12.89 o 
   7   3   5        0.39       14.86     12.03 o 
   8   3   5        8.08       25.84     15.14 o 
   9   3   5        3.21       16.21     16.21 o 
  10   3   5        0.31        5.91     16.32 o 
  11   3   5       11.09       27.54     13.37 o 
  12   3   5       45.47       58.64     18.46 o 
  14   3   5        8.88        2.81     14.37 o 
 -14   4   5        9.63       20.59     14.40 o 
 -13   4   5        1.83       15.60     15.60 o 
 -12   4   5      212.93      269.95     24.45 o 
 -11   4   5      136.92       89.62     22.42 o 
 -10   4   5       21.06        9.52     20.72 o 
  -9   4   5      122.77      113.45     22.68 o 
  -8   4   5        9.82        5.89     15.72 o 
  -7   4   5       61.08       50.59     17.36 o 
  -6   4   5        2.08       15.89     16.33 o 
  -5   4   5       23.66       12.02     15.49 o 
  -4   4   5        1.21        0.39     11.66 o 
  -3   4   5       76.53       54.01     17.18 o 
  -2   4   5      107.14       91.21     16.49 o 
  -1   4   5        4.80       13.17     13.17 o 
   0   4   5       17.94       26.70      8.16 o 
   1   4   5      126.45      122.41     16.50 o 
   2   4   5      384.22      339.74     25.65 o 
   3   4   5      572.10      557.51     30.16 o 
   4   4   5       26.55       34.95     15.62 o 
   5   4   5      183.50      209.89     23.29 o 
   6   4   5       35.15        2.78     18.97 o 
   7   4   5       89.93       99.99     18.89 o 
   8   4   5        8.81       13.45      3.97 o 
   9   4   5        1.12        6.09     15.95 o 
  10   4   5       36.17       37.82     18.71 o 
  11   4   5        7.09       34.63     13.02 o 
  12   4   5        4.57        0.00     12.85 o 
  13   4   5        6.05        2.89     13.81 o 
 -14   5   5        0.00       10.88     11.09 o 
 -13   5   5        0.78       14.58     14.58 o 
 -12   5   5        0.51        0.00     18.81 o 
 -11   5   5        3.67        0.00     17.83 o 
 -10   5   5        3.99       33.50     15.91 o 
  -9   5   5      383.18      302.85     34.47 o 
  -8   5   5      177.67      188.14     29.80 o 
  -7   5   5       45.42       50.38     17.64 o 
  -6   5   5      279.70      232.42     25.25 o 
  -5   5   5        0.10       16.62     16.62 o 
  -4   5   5       19.72        7.97     16.07 o 
  -3   5   5       29.05       38.00     15.96 o 
  -2   5   5       84.60       78.98     19.14 o 
  -1   5   5      219.16      245.44     23.84 o 
   0   5   5      287.91      319.96     17.17 o 
   1   5   5       94.56       91.16     17.18 o 
   2   5   5       25.03       10.75     18.76 o 
   3   5   5        2.10       16.46     16.46 o 
   4   5   5        0.50        8.48     12.36 o 
   5   5   5       28.61       55.51     15.18 o 
   6   5   5        8.62        8.18      2.95 o 
   7   5   5       22.08        3.19     21.93 o 
   8   5   5       36.78       61.57     18.59 o 
   9   5   5       22.11       22.83     16.94 o 
  10   5   5       24.48       16.46     16.78 o 
  11   5   5        1.59        6.37     14.10 o 
  12   5   5        2.44        8.97     13.06 o 
 -13   6   5        0.88        8.44     10.24 o 
 -12   6   5        1.59        1.90     16.22 o 
 -11   6   5        0.01       16.80     16.12 o 
 -10   6   5       29.80       10.58     17.67 o 
  -9   6   5       31.87       35.68     20.86 o 
  -8   6   5        0.42       21.73     21.73 o 
  -7   6   5       13.48       13.88      2.98 o 
  -6   6   5      122.85      104.01     27.39 o 
  -5   6   5     1084.06     1142.07     48.67 o 
  -4   6   5      160.67      205.57     24.68 o 
  -3   6   5      284.73      263.96     31.41 o 
  -2   6   5        0.39        0.73     16.16 o 
  -1   6   5        0.58       20.08     20.08 o 
   0   6   5        6.09       13.27     16.56 o 
   1   6   5       58.63       53.74     12.67 o 
   2   6   5        8.17        3.05     14.05 o 
   3   6   5      141.50      174.83     25.49 o 
   4   6   5        0.68       18.89     20.18 o 
   5   6   5       40.70        0.00     19.97 o 
   6   6   5       15.04       13.55     17.06 o 
   7   6   5       21.39       18.29      5.23 o 
   8   6   5       11.02        0.00     21.33 o 
   9   6   5       10.79       18.85     18.85 o 
  10   6   5        5.81       29.98     14.58 o 
  11   6   5        0.30       28.05     14.61 o 
 -11   7   5        4.81        7.14     20.00 o 
 -10   7   5        4.36        7.68     15.18 o 
  -9   7   5       21.58       27.44     17.98 o 
  -8   7   5        2.16        3.99     21.51 o 
  -7   7   5       70.94       56.03     25.07 o 
  -6   7   5        0.52       22.18     22.18 o 
  -5   7   5      155.48      132.29     27.35 o 
  -4   7   5      188.65      165.48     29.20 o 
  -3   7   5      459.68      507.57     37.13 o 
  -2   7   5      238.24      298.28     30.42 o 
  -1   7   5        0.02       13.89     21.73 o 
   0   7   5      124.52       98.25     16.71 o 
   1   7   5       31.68       44.32     18.63 o 
   2   7   5        4.19        3.42     19.63 o 
   3   7   5      109.12       91.42     22.87 o 
   4   7   5       29.38        3.44     17.84 o 
   5   7   5        0.03        0.00     16.90 o 
   6   7   5        0.44       10.81     19.02 o 
   7   7   5        9.54       35.87     15.88 o 
   8   7   5       21.60       10.58     20.49 o 
   9   7   5       44.19       43.96     20.22 o 
  10   7   5        0.01       15.07     15.07 o 
  -9   8   5        0.08        0.48     14.42 o 
  -8   8   5        2.40        3.03      0.73 o 
  -7   8   5      111.33      103.82     26.81 o 
  -6   8   5       36.51       32.12     25.13 o 
  -5   8   5        7.76       23.66     23.66 o 
  -4   8   5       46.22        7.70     24.39 o 
  -3   8   5        0.89       15.45     21.33 o 
  -2   8   5       39.06       72.03     21.70 o 
  -1   8   5        0.57       11.17     17.50 o 
   0   8   5        7.70       11.19     14.73 o 
   1   8   5       35.42       40.29     19.69 o 
   2   8   5        0.52        3.68     17.54 o 
   3   8   5       40.25       47.73     16.86 o 
   4   8   5        0.98       32.42     15.74 o 
   5   8   5        1.29       18.35     18.35 o 
   6   8   5       75.15       91.28     21.86 o 
   7   8   5        0.55       17.46     17.46 o 
   8   8   5        2.97        3.40     17.68 o 
  -7   9   5        5.21       17.90     17.18 o 
  -6   9   5       59.80       73.68     21.26 o 
  -5   9   5        5.69        3.66     20.94 o 
  -4   9   5        1.24        1.34     18.86 o 
  -3   9   5       90.62      127.43     23.78 o 
  -2   9   5        0.73       29.81     18.45 o 
  -1   9   5       22.94       18.48     20.88 o 
   0   9   5        0.01        2.08     12.63 o 
   1   9   5       45.50       58.69     18.50 o 
   2   9   5       24.43       20.99     20.99 o 
   5   9   5        2.06        6.95     16.50 o 
 -16   0   6        0.48        0.50     18.86 o 
 -15   0   6       35.01        8.30     17.93 o 
 -14   0   6        0.03       33.54     20.77 o 
 -13   0   6      109.05      155.21     23.60 o 
 -12   0   6       13.72       50.26     20.06 o 
 -11   0   6      380.39      329.74     30.92 o 
 -10   0   6       19.20        9.63     18.66 o 
  -9   0   6      684.04      710.71     36.53 o 
  -8   0   6     1319.09     1264.59     44.74 o 
  -7   0   6       36.25       37.74     13.83 o 
  -6   0   6      461.87      465.52     25.43 o 
  -5   0   6        7.70       29.03     12.22 o 
  -4   0   6       80.91       87.88     16.25 o 
  -3   0   6      153.17      153.43     15.76 o 
  -2   0   6     4633.28     4772.18     61.65 o 
  -1   0   6       15.46        1.41     11.70 o 
   0   0   6      596.25      543.59     16.00 o 
   1   0   6      131.12      142.60     19.56 o 
   2   0   6     1116.95     1135.99     37.12 o 
   3   0   6      208.41      214.28     18.43 o 
   4   0   6     3018.13     3207.70     58.76 o 
   5   0   6     1934.32     1966.35     48.37 o 
   6   0   6      246.58      244.72     22.07 o 
   7   0   6       89.19       99.14     20.15 o 
   8   0   6        9.63        8.52     15.02 o 
   9   0   6        0.25        3.08     17.65 o 
  10   0   6       83.80       73.94     19.68 o 
  11   0   6       16.02        7.09     22.16 o 
  12   0   6       41.92        3.66     22.69 o 
  13   0   6        3.56       14.57     13.48 o 
  14   0   6        0.47        3.51     15.66 o 
 -15   1   6        9.51       22.18     21.02 o 
 -14   1   6        6.63       26.18     18.34 o 
 -13   1   6       13.08        7.33     19.50 o 
 -12   1   6      165.35      160.91     25.20 o 
 -11   1   6       70.85       62.41     21.91 o 
 -10   1   6       52.81       21.34     21.66 o 
  -9   1   6      132.53      162.98     19.42 o 
  -8   1   6      667.65      660.05     31.24 o 
  -7   1   6        5.45        5.44      0.12 o 
  -6   1   6      123.34      129.03     18.67 o 
  -5   1   6      368.68      376.16     24.57 o 
  -4   1   6      152.36      199.20     17.62 o 
  -3   1   6       23.65       22.85     14.65 o 
  -2   1   6      571.56      562.09     22.43 o 
  -1   1   6     1073.39     1037.49     27.78 o 
   0   1   6      249.84      238.03     16.59 o 
   1   1   6     3312.50     3355.17     53.78 o 
   2   1   6     1000.24     1005.22     32.39 o 
   3   1   6       89.20       88.82     14.88 o 
   4   1   6       49.12       58.90     13.45 o 
   5   1   6      465.49      501.11     25.08 o 
   6   1   6       39.44       52.58     14.03 o 
   7   1   6      321.54      311.42     23.09 o 
   8   1   6      158.88      186.97     21.09 o 
   9   1   6       10.76        2.82     13.51 o 
  10   1   6       35.60        9.18     17.76 o 
  11   1   6        2.15       17.34     17.34 o 
  12   1   6       47.69       62.44     16.10 o 
  13   1   6        0.37       15.40     15.40 o 
  14   1   6        8.93        0.00     12.09 o 
 -15   2   6       48.55       53.11     16.76 o 
 -14   2   6        0.00       30.73     16.06 o 
 -13   2   6        1.57        1.72     15.27 o 
 -12   2   6        7.22        3.32     18.13 o 
 -11   2   6       31.41       19.57     19.57 o 
 -10   2   6       12.64       36.41     16.46 o 
  -9   2   6        3.08       25.34     14.09 o 
  -8   2   6        5.33       16.08     16.08 o 
  -7   2   6       83.91       77.13     17.13 o 
  -6   2   6        0.58       11.60     13.08 o 
  -5   2   6      306.66      285.89     25.22 o 
  -4   2   6     1206.60     1176.48     36.61 o 
  -3   2   6       11.73       36.25     13.41 o 
  -2   2   6        6.91        8.16     13.13 o 
  -1   2   6      145.55      163.60     16.71 o 
   0   2   6      167.74      169.50     12.22 o 
   1   2   6      161.94      143.71     17.81 o 
   2   2   6      195.58      222.53     19.95 o 
   3   2   6     1253.21     1251.56     37.32 o 
   4   2   6        1.51        2.11     10.37 o 
   5   2   6        0.11       17.70     12.19 o 
   6   2   6       72.13       61.62     15.39 o 
   7   2   6        2.74        2.46     13.55 o 
   8   2   6        0.37        5.19     12.35 o 
   9   2   6      189.99      174.52     21.25 o 
  10   2   6       49.62       60.88     17.58 o 
  11   2   6      119.72      125.62     21.16 o 
  12   2   6       51.20       54.58     18.02 o 
  13   2   6       11.72       16.51     16.51 o 
  14   2   6        7.30        8.54     10.33 o 
 -15   3   6       10.68       26.98     15.86 o 
 -14   3   6        4.40        3.85      0.96 o 
 -13   3   6       21.57       55.23     19.94 o 
 -12   3   6       95.39      104.09     19.58 o 
 -11   3   6       42.57       18.22     18.22 o 
 -10   3   6       55.23       84.36     24.24 o 
  -9   3   6        2.79        0.00     17.58 o 
  -8   3   6        2.49       11.33     18.40 o 
  -7   3   6       34.64       45.64     14.42 o 
  -6   3   6      172.43      144.87     20.55 o 
  -5   3   6        3.80        2.29     13.62 o 
  -4   3   6      156.28      177.60     19.71 o 
  -3   3   6       42.78       61.85     14.93 o 
  -2   3   6      284.27      296.58     22.48 o 
  -1   3   6     1148.55     1228.48     36.15 o 
   0   3   6       27.63       20.96      9.24 o 
   1   3   6       32.69       22.44     15.19 o 
   2   3   6      852.05      734.03     32.68 o 
   3   3   6      426.08      376.14     24.78 o 
   4   3   6       52.00       75.76     15.34 o 
   5   3   6        0.40       12.59     12.59 o 
   6   3   6        3.75       15.05     15.05 o 
   7   3   6       21.06        5.25     15.86 o 
   8   3   6       98.90       56.61     20.40 o 
   9   3   6       53.00       60.64     18.13 o 
  10   3   6        3.77       11.45     14.46 o 
  11   3   6        0.22        2.89     16.32 o 
  12   3   6        1.85       16.35     16.35 o 
  13   3   6        0.00        8.37     13.97 o 
 -14   4   6        2.57       17.03     17.03 o 
 -13   4   6        1.27       21.86     17.05 o 
 -12   4   6       31.75        9.66     21.79 o 
 -11   4   6       13.55       16.33     19.53 o 
 -10   4   6        1.72       16.29     20.82 o 
  -9   4   6      356.73      380.73     29.64 o 
  -8   4   6       19.77       27.52     16.14 o 
  -7   4   6       24.45       17.59     18.11 o 
  -6   4   6       13.13        8.30     16.17 o 
  -5   4   6       61.83       73.71     17.90 o 
  -4   4   6      213.73      199.58     21.55 o 
  -3   4   6       55.46       69.45     13.40 o 
  -2   4   6       22.03       33.09     13.90 o 
  -1   4   6        7.29       13.18     14.05 o 
   0   4   6       28.29       74.64     30.47 o 
   1   4   6     1006.50     1000.70     38.79 o 
   2   4   6       12.34       14.63     14.63 o 
   3   4   6      108.42      133.46     20.47 o 
   4   4   6        6.82        0.00     14.42 o 
   5   4   6       78.00       62.05     13.75 o 
   6   4   6      143.34      164.01     20.36 o 
   7   4   6        1.06       16.57     16.57 o 
   8   4   6       25.54       17.39     17.94 o 
   9   4   6        0.06        2.97     13.29 o 
  10   4   6        1.46       12.17     16.78 o 
  11   4   6        5.35       12.05     15.79 o 
  12   4   6        1.46        2.90     12.37 o 
  13   4   6        2.94       10.81     15.15 o 
 -13   5   6        2.93       14.59     14.59 o 
 -12   5   6       14.29        0.00     16.35 o 
 -11   5   6       40.08        0.00     19.70 o 
 -10   5   6       44.86       45.97     11.29 o 
  -9   5   6       67.79       26.77     20.12 o 
  -8   5   6      142.26      188.51     28.06 o 
  -7   5   6        6.49       41.91     15.79 o 
  -6   5   6       22.09       46.53     18.81 o 
  -5   5   6       29.31       28.88     18.32 o 
  -4   5   6       23.80       13.79     16.26 o 
  -3   5   6        3.14       23.79     16.01 o 
  -2   5   6      103.18      131.48     17.66 o 
  -1   5   6        4.50       17.07     17.07 o 
   0   5   6       43.59       52.40     12.67 o 
   1   5   6       45.03       24.72     18.54 o 
   2   5   6       12.23       11.40     14.37 o 
   3   5   6      222.45      235.90     27.58 o 
   4   5   6      123.99      124.21     21.52 o 
   5   5   6       85.93       54.39     20.08 o 
   6   5   6      110.81      108.46     25.41 o 
   7   5   6       10.79        9.56     16.84 o 
   8   5   6        3.10       12.79     11.86 o 
   9   5   6       28.05       25.45     15.76 o 
  10   5   6        3.39       25.39     14.72 o 
  11   5   6        6.02       13.77     13.77 o 
  12   5   6        1.51       16.88     11.82 o 
 -12   6   6        3.47       21.50     16.81 o 
 -11   6   6        2.42       16.59     19.00 o 
 -10   6   6       42.79        3.48     19.97 o 
  -9   6   6       27.29       10.58     22.25 o 
  -8   6   6        3.68        7.12     20.88 o 
  -7   6   6       30.41       23.44     23.44 o 
  -6   6   6       39.00       45.28     22.48 o 
  -5   6   6      212.43      205.32     28.62 o 
  -4   6   6      122.17      121.40     27.52 o 
  -3   6   6      432.82      379.02     34.48 o 
  -2   6   6       23.13       28.59     20.77 o 
  -1   6   6       16.90       37.69     17.88 o 
   0   6   6      163.79      184.94     25.30 o 
   1   6   6        7.54       18.99     16.27 o 
   2   6   6       34.34       64.17     14.88 o 
   3   6   6       53.71       28.71     14.99 o 
   4   6   6       70.03       68.16     18.02 o 
   6   6   6       33.81       68.08     18.75 o 
   7   6   6        5.63       23.85     15.61 o 
   9   6   6        4.25       18.50     18.50 o 
  10   6   6        3.99       15.56     15.56 o 
  11   6   6        7.23       17.60     12.32 o 
 -11   7   6        2.53       16.16     14.50 o 
 -10   7   6        0.00        3.52     18.01 o 
  -9   7   6        0.01        7.36     19.28 o 
  -8   7   6       22.97       25.27      7.49 o 
  -7   7   6        0.80        3.98     21.41 o 
  -6   7   6       37.88        3.94     23.40 o 
  -5   7   6       24.02       49.50     22.76 o 
  -4   7   6       77.62       81.72     21.72 o 
  -3   7   6        4.76        4.89      0.67 o 
  -2   7   6      214.72      260.25     29.72 o 
  -1   7   6       12.42       21.27     22.73 o 
   0   7   6       85.10       84.21     15.62 o 
   1   7   6        4.60        7.02     16.23 o 
   2   7   6       48.71       42.13     19.98 o 
   3   7   6        0.09        3.47     10.53 o 
   4   7   6        0.13       17.38     10.04 o 
   5   7   6        1.50       34.88     17.63 o 
   6   7   6        0.46       10.67     17.81 o 
   7   7   6        1.00       14.04     18.38 o 
   8   7   6       15.69       14.44     14.44 o 
   9   7   6        6.05        9.63     16.06 o 
  -9   8   6        9.64       22.30     15.61 o 
  -8   8   6       18.36       31.16     20.38 o 
  -7   8   6        1.85       15.95     17.64 o 
  -6   8   6        7.38       19.11     19.11 o 
  -5   8   6        2.31       31.26     18.13 o 
  -4   8   6       32.17       50.21     22.12 o 
  -3   8   6      237.68      205.99     31.84 o 
  -2   8   6        7.15       11.44     23.14 o 
  -1   8   6      176.10      180.45     30.91 o 
   0   8   6       75.37      103.71     16.85 o 
   1   8   6        7.05       14.77     17.52 o 
   2   8   6        0.32        0.87     17.12 o 
   3   8   6       22.98       21.98     21.98 o 
   4   8   6       58.37       60.72     18.17 o 
   5   8   6       15.79       21.20     16.01 o 
   6   8   6       15.56       10.63     19.67 o 
   7   8   6       25.40       44.34     15.64 o 
  -6   9   6        5.09       14.61     18.10 o 
  -5   9   6       21.74       36.29     19.36 o 
  -4   9   6        0.06        7.28     18.06 o 
  -3   9   6       25.48       19.87      5.95 o 
  -2   9   6        3.07        3.70     17.01 o 
  -1   9   6        0.14        3.67     20.10 o 
   0   9   6        7.91       33.19     12.98 o 
   1   9   6        0.77       10.89     18.10 o 
   2   9   6       10.58        3.60     14.91 o 
   3   9   6       14.50       21.37     17.27 o 
   4   9   6        8.43       19.14     19.14 o 
 -15   1   7        2.29       36.53     18.46 o 
 -14   1   7        0.21       18.82     18.82 o 
 -13   1   7        2.94       11.05     16.07 o 
 -12   1   7       10.88       10.62     21.50 o 
 -11   1   7       22.02       60.54     20.00 o 
 -10   1   7        2.43       12.62     16.84 o 
  -9   1   7       10.31        5.81     17.00 o 
  -8   1   7      177.05      162.83     24.61 o 
  -7   1   7      133.48      131.61     19.61 o 
  -6   1   7      651.11      565.82     30.94 o 
  -5   1   7      521.26      560.13     28.72 o 
  -4   1   7       50.32       49.66     15.83 o 
  -3   1   7        5.45        7.54     13.64 o 
  -2   1   7       24.94        8.89     12.65 o 
  -1   1   7        7.04        5.15     13.06 o 
   0   1   7      596.98      642.64     19.55 o 
   1   1   7      492.51      540.76     25.66 o 
   2   1   7       15.30       17.77      4.03 o 
   3   1   7      177.86      160.17     17.15 o 
   4   1   7        3.57       11.07     14.14 o 
   5   1   7      185.68      173.11     21.37 o 
   6   1   7       38.44       32.88     13.85 o 
   7   1   7       84.52       72.22     16.86 o 
   8   1   7       12.18       45.14     15.79 o 
   9   1   7       22.79       47.42     18.79 o 
  10   1   7        0.79       12.59     12.83 o 
  11   1   7        4.37       32.26     16.27 o 
  12   1   7       18.98       38.86     17.55 o 
  13   1   7        0.42        3.15     15.45 o 
 -15   2   7        2.77        3.30     17.71 o 
 -14   2   7        0.07       27.36     15.88 o 
 -13   2   7       16.18       13.79     19.27 o 
 -12   2   7       19.75       40.66     17.44 o 
 -11   2   7       89.00       79.79     20.19 o 
 -10   2   7       42.19       37.86     17.12 o 
  -9   2   7       12.45       14.80     17.70 o 
  -8   2   7       58.27       84.62     18.07 o 
  -7   2   7       82.51       88.32     20.25 o 
  -6   2   7        8.07       32.80     14.44 o 
  -5   2   7      231.32      248.59     21.25 o 
  -4   2   7      650.06      651.61     31.72 o 
  -3   2   7      422.45      418.35     24.16 o 
  -2   2   7     1797.17     1907.47     44.72 o 
  -1   2   7        7.40        9.01      2.77 o 
   0   2   7      594.15      646.92     25.35 o 
   1   2   7      106.93      109.94     15.19 o 
   2   2   7       16.43       17.34     13.03 o 
   3   2   7        5.32       12.56     12.56 o 
   4   2   7       69.40       65.47     15.69 o 
   5   2   7       29.37       39.06     14.28 o 
   6   2   7        4.92       12.97     13.24 o 
   7   2   7        0.01       26.84     14.32 o 
   8   2   7       25.01        5.54     19.46 o 
   9   2   7        8.19       11.45     16.51 o 
  10   2   7       28.22       14.94     16.06 o 
  11   2   7        1.23        6.04     13.33 o 
  12   2   7       76.15       80.56     17.35 o 
  13   2   7        2.72       13.18     13.18 o 
 -15   3   7        3.08        5.96     12.16 o 
 -14   3   7       11.28       15.27     15.27 o 
 -13   3   7        2.62        0.00     16.92 o 
 -12   3   7        0.50        6.65     19.42 o 
 -11   3   7       14.20        6.60     16.34 o 
 -10   3   7        5.51        5.63      0.93 o 
  -9   3   7        9.02       18.55     19.14 o 
  -8   3   7        1.29       29.85     16.71 o 
  -7   3   7       54.19       42.80     20.45 o 
  -6   3   7       58.18       80.89     16.02 o 
  -5   3   7      299.09      314.05     26.76 o 
  -4   3   7       10.71        0.00     15.22 o 
  -3   3   7       12.03       25.79     12.79 o 
  -2   3   7      400.12      392.07     25.58 o 
  -1   3   7       30.29       60.71     15.14 o 
   0   3   7       32.43       50.72      9.37 o 
   1   3   7      386.71      381.12     26.35 o 
   2   3   7      132.09      119.97     16.66 o 
   3   3   7       68.18       79.05     16.06 o 
   4   3   7      303.21      272.10     23.15 o 
   5   3   7        6.49       15.85     16.32 o 
   6   3   7       72.71       80.07     20.54 o 
   7   3   7       91.52       96.93     19.73 o 
   8   3   7      130.23       97.17     23.31 o 
   9   3   7       88.35       67.71     18.32 o 
  10   3   7       13.10       29.10     14.70 o 
  11   3   7       32.20       17.24     14.78 o 
  12   3   7        2.79        8.36     14.73 o 
  13   3   7        0.11       14.22     14.22 o 
 -14   4   7        1.01        8.82     17.10 o 
 -12   4   7        0.81       15.86     15.86 o 
 -11   4   7      100.27      113.28     21.88 o 
 -10   4   7        0.22       22.47     22.47 o 
  -9   4   7        0.65       18.61     18.61 o 
  -8   4   7        7.41       41.28     16.49 o 
  -7   4   7       75.01       55.20     20.35 o 
  -6   4   7      158.64      204.73     21.08 o 
  -5   4   7        0.00        0.28     16.74 o 
  -4   4   7        0.42        0.41     10.86 o 
  -3   4   7      135.36      150.16     20.29 o 
  -2   4   7        5.95       31.42     11.84 o 
  -1   4   7       94.64       98.74     14.79 o 
   0   4   7        3.63       12.83     23.42 o 
   1   4   7      107.72       82.24     17.80 o 
   2   4   7       14.04        5.38     14.83 o 
   3   4   7       39.15        2.73     18.92 o 
   4   4   7       62.65       36.76     20.07 o 
   5   4   7      484.66      443.80     14.53 o 
   6   4   7      288.10      323.56     28.41 o 
   7   4   7      385.47      314.16     28.15 o 
   8   4   7       35.82        8.82     19.86 o 
   9   4   7       10.95       16.09     16.09 o 
  10   4   7       19.76        2.88     13.19 o 
  11   4   7        4.50       14.41     14.41 o 
  12   4   7        1.48       12.89     12.89 o 
 -13   5   7       17.92        2.97     18.18 o 
 -12   5   7        2.25        0.00     16.36 o 
 -11   5   7        1.76       30.06     16.69 o 
 -10   5   7       10.40       27.47     15.95 o 
  -9   5   7        4.38        3.39     16.31 o 
  -8   5   7       10.86        6.76     23.38 o 
  -7   5   7        0.75        6.62     20.19 o 
  -6   5   7       72.11       70.52     21.04 o 
  -5   5   7      106.20       84.25     24.58 o 
  -4   5   7       21.53       28.89     18.96 o 
  -3   5   7        6.74        2.80     18.02 o 
  -2   5   7        1.36        8.39     18.90 o 
  -1   5   7       19.41       58.61     18.23 o 
   0   5   7      109.94      131.26     28.19 o 
   1   5   7        0.30        5.83     14.43 o 
   2   5   7      361.89      394.19     31.71 o 
   3   5   7      145.94      154.36     26.70 o 
   4   5   7       30.23       16.56     16.56 o 
   5   5   7        0.00       14.89     14.89 o 
   6   5   7      118.42      116.93     21.79 o 
   7   5   7       89.05      124.66     18.25 o 
   8   5   7       11.75       30.98     15.63 o 
   9   5   7       10.20       24.34     15.08 o 
  10   5   7        2.69       14.38     14.38 o 
  11   5   7        9.40       28.31     12.54 o 
 -12   6   7        0.33        0.44     13.54 o 
 -11   6   7        2.62        3.27     18.75 o 
 -10   6   7       12.12       21.43     21.43 o 
  -9   6   7       78.07       70.28     25.10 o 
  -8   6   7       81.94       71.31     23.93 o 
  -7   6   7       22.03       10.71     25.55 o 
  -6   6   7       37.42       70.27     22.84 o 
  -5   6   7      114.92       70.49     24.07 o 
  -4   6   7       41.66       65.49     19.72 o 
  -3   6   7      217.22      192.05     26.32 o 
  -2   6   7       57.97       25.80     22.35 o 
  -1   6   7      410.20      497.02     30.05 o 
   0   6   7       18.11       41.02     16.06 o 
   1   6   7      229.24      196.19     22.42 o 
   2   6   7        1.91        6.65     15.43 o 
   3   6   7       18.11       29.56     15.42 o 
   4   6   7       57.29       76.13     20.34 o 
   6   6   7        0.85       10.12     16.89 o 
   7   6   7        1.36       18.08     18.08 o 
   8   6   7       28.87        9.75     15.26 o 
   9   6   7        3.55       15.55     11.72 o 
  10   6   7       26.51       14.85     14.25 o 
 -11   7   7        2.19       24.77     15.34 o 
 -10   7   7        3.22        6.76     17.11 o 
  -9   7   7        3.07       31.91     14.27 o 
  -8   7   7        9.13       18.48     18.80 o 
  -7   7   7       50.80       30.23     21.79 o 
  -6   7   7       54.31      102.69     25.66 o 
  -5   7   7       26.86       24.42     24.42 o 
  -4   7   7        5.44       23.75     23.75 o 
  -3   7   7      247.47      207.77     30.73 o 
  -2   7   7      107.12       95.43     24.64 o 
  -1   7   7      172.23      188.05     28.19 o 
   0   7   7      125.40      140.67     17.92 o 
   1   7   7        3.49       20.31     20.31 o 
   2   7   7       11.90       42.86     16.19 o 
   3   7   7        0.82        3.51     12.21 o 
   4   7   7       16.43       13.90     18.22 o 
   5   7   7        3.35       10.34     17.22 o 
   6   7   7        2.24        6.95     16.50 o 
   7   7   7       21.50        6.73     19.74 o 
   8   7   7        4.99        6.44     14.22 o 
   9   7   7       22.15       14.98     14.98 o 
  -7   8   7       19.04       20.25     20.25 o 
  -6   8   7       34.69        4.00     24.56 o 
  -5   8   7       43.58       39.07     20.84 o 
  -4   8   7        0.39       22.15     22.15 o 
  -3   8   7       34.78       46.77     16.37 o 
  -2   8   7        0.71       22.80     22.80 o 
  -1   8   7       64.40       67.96     19.96 o 
   0   8   7       31.03        4.04     39.16 o 
   1   8   7        0.04        3.69     13.94 o 
   2   8   7       27.77       21.96     18.84 o 
   3   8   7        5.27        3.62     19.51 o 
   5   8   7        0.97       13.66     19.12 o 
   6   8   7        1.36       16.88     15.13 o 
   7   8   7        4.89        6.41     17.61 o 
  -5   9   7        0.78        7.16     19.10 o 
  -4   9   7        8.86       10.81     20.93 o 
  -3   9   7        0.30       11.03     20.44 o 
  -2   9   7       55.84       43.86     22.60 o 
  -1   9   7       42.07       43.42     16.42 o 
   0   9   7        4.49       16.82     21.51 o 
   1   9   7        0.03       21.25     14.89 o 
   2   9   7        1.28       24.44     16.02 o 
   3   9   7       29.44        6.84     15.89 o 
 -15   0   8        0.01       11.98     17.46 o 
 -14   0   8       42.65       24.63     22.26 o 
 -13   0   8       15.47       20.31     15.30 o 
 -12   0   8       39.38       15.62     25.65 o 
 -11   0   8       22.63        0.00     20.93 o 
 -10   0   8       42.58       10.07     17.76 o 
  -9   0   8       34.44       71.61     20.55 o 
  -8   0   8        6.68       26.04     20.16 o 
  -7   0   8       42.18       24.49     15.15 o 
  -6   0   8       28.26        2.56     17.32 o 
  -5   0   8      478.31      544.99     30.52 o 
  -4   0   8        3.08       14.41     13.65 o 
  -3   0   8      926.99      854.04     34.76 o 
  -2   0   8        0.03       22.83     14.57 o 
  -1   0   8     4113.99     4412.16     66.47 o 
   0   0   8      127.68      154.54     17.97 o 
   1   0   8        8.92        8.54     11.90 o 
   2   0   8       12.56       16.02     13.09 o 
   3   0   8     1154.38     1217.51     41.14 o 
   4   0   8      456.38      438.29     28.78 o 
   5   0   8      658.67      683.98     33.93 o 
   6   0   8       13.09       29.06     18.46 o 
   7   0   8       69.19       91.89     19.63 o 
   8   0   8       17.76       25.73     18.52 o 
   9   0   8        7.96       19.60     19.60 o 
  10   0   8       18.47       48.97     15.09 o 
  11   0   8        5.39       10.57     18.65 o 
  13   0   8        4.69       23.01     17.06 o 
 -15   1   8        0.17       14.37     17.78 o 
 -14   1   8       22.78        7.41     18.39 o 
 -13   1   8       40.53       22.19     21.00 o 
 -12   1   8       19.98       46.77     18.68 o 
 -11   1   8       25.66       62.11     19.64 o 
 -10   1   8       11.29       13.11     19.20 o 
  -9   1   8      177.13      176.98     21.97 o 
  -8   1   8        9.59       20.32     15.85 o 
  -7   1   8       65.88       91.64     17.49 o 
  -6   1   8       33.65       32.78     10.73 o 
  -5   1   8      492.25      490.01     31.58 o 
  -4   1   8      126.85      133.57     19.05 o 
  -3   1   8       48.45       54.35     15.90 o 
  -2   1   8       12.47        4.11     14.48 o 
  -1   1   8      168.77      206.44     18.27 o 
   0   1   8      308.34      311.51     21.33 o 
   1   1   8      134.77      146.33     18.22 o 
   2   1   8      890.71      935.62     36.32 o 
   3   1   8        9.20       25.97     13.93 o 
   4   1   8       28.62        0.00     17.00 o 
   5   1   8       11.00       20.82     14.99 o 
   6   1   8       23.09       22.28     13.80 o 
   7   1   8       14.88       28.98     15.48 o 
   8   1   8       63.45       57.71     13.03 o 
   9   1   8        7.42        6.20     17.37 o 
  12   1   8       21.80        3.18     16.43 o 
  13   1   8       16.14        5.98     13.92 o 
 -14   2   8        0.01        0.00     18.53 o 
 -13   2   8        6.63       16.66     16.66 o 
 -12   2   8       74.68       41.42     20.49 o 
 -11   2   8        0.60        3.38     16.57 o 
 -10   2   8       17.89       16.43     18.57 o 
  -9   2   8        0.07        0.80     17.05 o 
  -8   2   8       68.27       57.17     20.11 o 
  -7   2   8        0.09       31.77     17.04 o 
  -6   2   8      237.46      239.92     22.43 o 
  -5   2   8       39.40       61.08     16.30 o 
  -4   2   8      319.41      340.44     23.77 o 
  -3   2   8      268.54      298.46     23.66 o 
  -2   2   8      107.72      130.05     16.62 o 
  -1   2   8     1072.46     1050.98     36.81 o 
   0   2   8      200.66      187.96     37.01 o 
   1   2   8      180.85      189.14     20.29 o 
   2   2   8       30.91       28.97     10.98 o 
   3   2   8       51.39       29.82     16.50 o 
   4   2   8       87.80       69.83     20.06 o 
   5   2   8        3.88        8.04     14.89 o 
   6   2   8      116.06      115.67     17.35 o 
   7   2   8       37.19       43.35     16.80 o 
   8   2   8        0.20       11.80     18.00 o 
   9   2   8       30.28       29.90     18.24 o 
  10   2   8       38.36        9.15     15.28 o 
  11   2   8       69.82       67.87     18.59 o 
  12   2   8       18.20       17.61      5.01 o 
 -14   3   8        2.70       28.50     14.85 o 
 -13   3   8        3.25       13.21     19.94 o 
 -12   3   8       28.16        3.38     17.18 o 
 -11   3   8       16.70       13.53     21.98 o 
 -10   3   8        4.22       13.41     13.70 o 
  -9   3   8      223.55      177.72     25.48 o 
  -8   3   8      148.84      125.86     25.13 o 
  -7   3   8       51.24       39.45     18.14 o 
  -6   3   8       15.58       26.08     16.11 o 
  -5   3   8       43.61       32.09     18.90 o 
  -4   3   8      186.05      153.66     22.51 o 
  -3   3   8       11.06        9.56     16.25 o 
  -2   3   8      784.99      756.10     35.66 o 
  -1   3   8      153.00      129.29     20.62 o 
   0   3   8      150.08      144.46     14.38 o 
   1   3   8        4.72       30.13     14.90 o 
   2   3   8      421.06      439.47     27.73 o 
   3   3   8      184.79      180.05     23.60 o 
   4   3   8        0.43       16.06     16.06 o 
   5   3   8       54.98       51.13     16.90 o 
   6   3   8      457.39      433.96     33.35 o 
   7   3   8        3.88       11.88     15.86 o 
   8   3   8      326.28      324.08     26.05 o 
   9   3   8       16.13       14.24      2.29 o 
  10   3   8        2.33       17.41     17.41 o 
  11   3   8        1.21       14.93     14.93 o 
  12   3   8        5.41        5.39     11.63 o 
 -14   4   8        2.12       17.46     13.20 o 
 -13   4   8       32.91       21.95     18.75 o 
 -12   4   8        0.97       21.01     21.01 o 
 -11   4   8       26.94       50.78     15.88 o 
 -10   4   8        3.91        6.83     18.87 o 
  -9   4   8       97.12       91.08     22.00 o 
  -8   4   8       35.13       59.38     22.61 o 
  -7   4   8       11.69       21.06     21.06 o 
  -5   4   8       30.36        8.63     18.12 o 
  -4   4   8       41.28       71.40     17.84 o 
  -3   4   8        0.02        5.29     14.58 o 
  -2   4   8        3.30       15.86     17.54 o 
  -1   4   8      136.44       84.46     21.37 o 
   0   4   8       13.65       21.75     12.12 o 
   1   4   8      216.15      223.18     26.75 o 
   2   4   8       72.02       34.75     21.05 o 
   3   4   8      679.57      703.13     39.86 o 
   4   4   8        0.76        6.00     15.12 o 
   5   4   8      250.53      223.85     13.76 o 
   6   4   8      364.17      410.61     32.01 o 
   7   4   8        0.75        6.15     16.40 o 
   8   4   8       59.44       48.31     21.12 o 
   9   4   8        0.62        8.79     10.67 o 
  10   4   8       45.49       57.22     14.16 o 
  11   4   8        0.00       13.47     12.91 o 
 -13   5   8        0.02        0.29     12.09 o 
 -12   5   8       13.75       16.13     16.13 o 
 -11   5   8        3.37        3.35     15.34 o 
 -10   5   8       17.67       20.75     17.77 o 
  -8   5   8        4.54       17.24     20.33 o 
  -7   5   8        2.44       20.76     20.76 o 
  -6   5   8       51.15       72.93     20.24 o 
  -5   5   8      403.62      373.19     32.17 o 
  -4   5   8       22.96        3.01     18.66 o 
  -3   5   8      173.57      230.78     24.85 o 
  -2   5   8       81.96       74.53     21.79 o 
  -1   5   8       34.77       35.77     19.80 o 
   0   5   8      205.65      198.29     25.48 o 
   1   5   8       53.10       80.52     22.09 o 
   2   5   8      728.34      809.56     41.60 o 
   3   5   8        0.09       19.04     16.29 o 
   4   5   8      130.84      112.64     17.28 o 
   5   5   8        4.61        3.21     19.95 o 
   6   5   8       15.59       32.35     15.36 o 
   7   5   8        5.78       17.11     17.11 o 
   8   5   8       33.89       15.18     15.47 o 
   9   5   8       11.05        8.62     14.35 o 
  10   5   8        9.62        2.73     16.14 o 
 -12   6   8        6.88       15.66     15.66 o 
 -11   6   8        5.52        6.44     18.81 o 
 -10   6   8        9.26       17.08     18.68 o 
  -9   6   8       15.30       20.91     22.38 o 
  -8   6   8        0.61        1.91     20.10 o 
  -7   6   8        0.43       24.28     24.28 o 
  -6   6   8        6.43        3.56     21.84 o 
  -5   6   8        7.94       10.26     21.50 o 
  -4   6   8        0.02        3.35     19.20 o 
  -3   6   8      344.42      350.72     34.50 o 
  -2   6   8      119.01      117.02     26.14 o 
  -1   6   8      177.02      158.18     30.32 o 
   0   6   8       11.04       33.38     14.42 o 
   1   6   8       30.18       27.13     20.40 o 
   2   6   8       56.93       10.27     20.77 o 
   3   6   8        1.45        0.77     16.79 o 
   4   6   8        4.96       20.08     16.23 o 
   5   6   8        8.67       32.92     17.54 o 
   6   6   8        6.12       13.10     17.45 o 
   7   6   8       63.81       28.36     18.31 o 
   8   6   8       13.47       39.58     12.96 o 
   9   6   8       17.56        2.88     16.96 o 
 -10   7   8        3.31        0.00     16.75 o 
  -9   7   8       38.99       34.25     19.20 o 
  -8   7   8        3.57        7.18     17.78 o 
  -7   7   8       34.11       22.15     16.76 o 
  -6   7   8       54.13       37.39     22.83 o 
  -5   7   8       85.61       76.78     21.25 o 
  -4   7   8        7.88       14.53     23.06 o 
  -3   7   8        0.31       21.28     21.28 o 
  -2   7   8        1.90       14.62     14.93 o 
  -1   7   8       24.07       36.33     20.32 o 
   0   7   8        0.37       13.45     13.45 o 
   1   7   8        5.76       32.41     19.05 o 
   2   7   8        2.45        0.00     18.41 o 
   3   7   8        2.10       17.32     13.09 o 
   4   7   8       18.75       20.50     16.57 o 
   5   7   8        1.64       17.99     17.99 o 
   6   7   8        9.29       13.26     14.66 o 
   7   7   8        5.55        3.16     16.43 o 
   8   7   8        1.31       17.63     17.63 o 
  -8   8   8       23.18        3.46     22.85 o 
  -7   8   8       36.12        3.66     20.62 o 
  -6   8   8       21.07       26.48     23.53 o 
  -5   8   8       61.07      109.17     21.25 o 
  -4   8   8        1.63        7.60     20.19 o 
  -3   8   8       29.83       50.43     21.22 o 
  -2   8   8       67.32      110.93     23.52 o 
  -1   8   8       15.92       11.30     22.81 o 
   0   8   8       72.22       85.50     15.10 o 
   1   8   8       10.44       29.22     16.96 o 
   2   8   8       53.08       35.92     21.91 o 
   3   8   8        0.22        0.00     14.75 o 
   4   8   8        0.88        6.70     16.58 o 
   5   8   8        2.78       15.15     15.15 o 
   6   8   8        5.84        9.43     16.58 o 
  -4   9   8        6.92       24.65     16.19 o 
  -3   9   8        0.35        3.61     16.52 o 
  -2   9   8       13.81       21.41     20.31 o 
  -1   9   8        1.92        3.54     18.27 o 
   0   9   8       21.45       49.96     17.29 o 
   1   9   8        6.83       20.42     16.54 o 
 -15   1   9        0.00       16.11     16.11 o 
 -14   1   9        1.22        0.00     16.64 o 
 -13   1   9        1.02        0.00     16.77 o 
 -12   1   9       26.58        7.28     21.93 o 
 -11   1   9       16.47       24.71     18.35 o 
 -10   1   9       20.07       20.44     21.81 o 
  -9   1   9      193.02      218.82     27.20 o 
  -8   1   9        0.42        0.00     16.00 o 
  -7   1   9       69.82       48.48     22.44 o 
  -6   1   9        9.86       32.46     15.03 o 
  -5   1   9      133.36       94.78     20.64 o 
  -4   1   9        7.46       17.85     17.85 o 
  -3   1   9      241.13      202.71     22.72 o 
  -2   1   9      256.17      243.93     21.19 o 
  -1   1   9        9.47        6.91     14.48 o 
   0   1   9        0.13        7.78     30.21 o 
   1   1   9       97.97      106.67     16.80 o 
   2   1   9        1.74        5.10     14.05 o 
   3   1   9       14.95       34.17     12.04 o 
   4   1   9      192.22      178.80     21.51 o 
   5   1   9       89.98       71.54     19.73 o 
   6   1   9       34.49       27.31     19.79 o 
   7   1   9       61.59       81.12     18.80 o 
   8   1   9        0.06       16.86     16.86 o 
   9   1   9       35.58       35.46     17.35 o 
  10   1   9        0.94       16.39     17.02 o 
  11   1   9        3.63       15.52     15.52 o 
  12   1   9        4.37       18.48     18.48 o 
 -14   2   9        0.12       13.55     16.74 o 
 -13   2   9        0.22       18.87     18.87 o 
 -12   2   9        0.43        7.01     20.22 o 
 -11   2   9       65.63       45.15     23.94 o 
 -10   2   9        0.02       20.31     20.31 o 
  -9   2   9        0.58       22.98     18.79 o 
  -8   2   9       92.38       85.22     25.39 o 
  -7   2   9      277.05      280.46     29.22 o 
  -6   2   9       11.55       18.04     15.46 o 
  -5   2   9       35.42       47.66     19.14 o 
  -4   2   9        5.41        5.31      0.82 o 
  -3   2   9      163.48      160.36     22.61 o 
  -2   2   9        7.70        2.45     14.49 o 
  -1   2   9      152.76      125.91     18.87 o 
   0   2   9       45.68       44.74     10.76 o 
   1   2   9       49.76       35.84     17.19 o 
   2   2   9        7.31       13.37     14.63 o 
   3   2   9       14.14       21.83     17.71 o 
   4   2   9       80.10       84.94     22.25 o 
   5   2   9      239.63      203.73     30.22 o 
   6   2   9       41.96       24.37     19.06 o 
   7   2   9       36.69       52.48     18.21 o 
   8   2   9        0.23       16.99     16.99 o 
   9   2   9       20.26       20.96      5.09 o 
  10   2   9        0.94       34.12     15.80 o 
  11   2   9        4.10        4.07      0.46 o 
  12   2   9        5.40        5.59     14.16 o 
 -14   3   9        0.04        9.38     14.68 o 
 -13   3   9       22.23       33.06     17.62 o 
 -12   3   9       22.82       20.43     15.48 o 
 -11   3   9        0.10        6.90     19.34 o 
 -10   3   9        5.19       13.83     21.90 o 
  -9   3   9       38.76       26.92     19.45 o 
  -8   3   9       45.77       79.39     21.97 o 
  -7   3   9       33.84        0.00     20.66 o 
  -6   3   9      132.69      121.01     24.65 o 
  -5   3   9        8.94       14.48     15.56 o 
  -4   3   9      257.81      281.16     25.44 o 
  -3   3   9       18.44        0.00     17.52 o 
  -2   3   9       45.72       46.29     10.38 o 
  -1   3   9       39.12       20.93     16.40 o 
   0   3   9       45.00       51.88      9.44 o 
   1   3   9        1.35       19.35     15.82 o 
   2   3   9       83.57       89.04     21.53 o 
   3   3   9      131.27      107.68     19.43 o 
   4   3   9       11.41       23.90     17.22 o 
   5   3   9      213.11      215.79     23.80 o 
   6   3   9      136.68      116.03     22.94 o 
   7   3   9        1.26        6.25     17.24 o 
   8   3   9      130.86      136.05     24.48 o 
   9   3   9       31.43       29.90      9.87 o 
  10   3   9        0.13       20.77     15.39 o 
  11   3   9       30.14       25.18     16.97 o 
 -12   4   9        0.81       17.24     17.24 o 
 -11   4   9        0.12        0.55     16.02 o 
 -10   4   9       57.09       62.68     20.67 o 
  -9   4   9        1.84        6.85     18.01 o 
  -8   4   9       26.69       25.69     25.69 o 
  -7   4   9      342.47      297.47     31.30 o 
  -6   4   9      164.12      136.22     28.54 o 
  -5   4   9      229.48      216.61     16.71 o 
  -4   4   9       40.95        5.87     17.70 o 
  -3   4   9      103.32       88.53     20.31 o 
  -2   4   9       90.05       60.34     21.75 o 
  -1   4   9       24.85       30.54      9.23 o 
   0   4   9       95.87       87.78     14.19 o 
   1   4   9        3.04        9.04     17.53 o 
   2   4   9       24.54       37.27     18.45 o 
   3   4   9        3.35        6.21     17.46 o 
   4   4   9        2.41        0.00     20.30 o 
   5   4   9      169.66      149.24     14.44 o 
   6   4   9      110.43      142.65     26.25 o 
   7   4   9       33.35        6.35     16.98 o 
   8   4   9      256.11      255.83     25.78 o 
   9   4   9        2.57       12.54     12.54 o 
  10   4   9       20.58       39.49     11.16 o 
  11   4   9        4.59       12.95     12.45 o 
 -11   5   9       46.68       46.40     18.26 o 
 -10   5   9        9.63       10.36     16.21 o 
  -9   5   9        3.62        3.49     17.01 o 
  -8   5   9       25.16       45.40     19.09 o 
  -6   5   9      135.07      177.57     26.62 o 
  -5   5   9        0.96        9.76     18.95 o 
  -4   5   9     1106.76      995.76     47.61 o 
  -3   5   9       43.92       59.33     20.17 o 
  -2   5   9      123.55       91.73     29.11 o 
  -1   5   9        0.07        3.17     16.47 o 
   0   5   9       30.83       33.61     15.20 o 
   1   5   9      113.28      127.69     24.37 o 
   2   5   9      455.72      390.42     34.10 o 
   3   5   9       98.10       92.70     22.46 o 
   4   5   9       19.40        0.00     18.92 o 
   5   5   9       50.47       62.60     18.00 o 
   6   5   9       21.68       32.99     16.64 o 
   7   5   9       29.17       57.21     14.44 o 
   8   5   9        0.22        0.00     13.71 o 
   9   5   9        0.36       11.25     14.73 o 
  10   5   9       18.87       12.58     12.58 o 
 -11   6   9        3.08        6.22     15.42 o 
 -10   6   9        7.07       20.06     20.67 o 
  -9   6   9       13.23       16.68      4.46 o 
  -8   6   9        2.98       20.84     20.84 o 
  -7   6   9       76.26       42.90     23.73 o 
  -6   6   9       81.51      107.28     22.95 o 
  -5   6   9        5.04       34.64     20.31 o 
  -4   6   9       64.14       10.27     24.60 o 
  -3   6   9      198.43      196.97     28.92 o 
  -2   6   9       26.23       20.75     23.72 o 
  -1   6   9      721.80      628.46     45.22 o 
   0   6   9      169.80      202.08     24.58 o 
   1   6   9      203.08      193.12     23.38 o 
   2   6   9       22.24       45.78     14.97 o 
   3   6   9        8.15       37.79     18.46 o 
   4   6   9        0.14       10.20     16.96 o 
   5   6   9       11.46       17.78     17.78 o 
   6   6   9       16.46       39.03     13.66 o 
   7   6   9       28.69        6.13     14.27 o 
   8   6   9       17.80       31.32     13.66 o 
   9   6   9        1.96       10.32     13.04 o 
  -9   7   9        6.84        3.29     17.03 o 
  -8   7   9        8.76        6.93     17.14 o 
  -7   7   9       29.17       31.90     10.37 o 
  -6   7   9        5.43        6.94      1.49 o 
  -5   7   9       56.18       18.05     22.15 o 
  -4   7   9       79.35       46.96     21.59 o 
  -3   7   9        9.48       26.09     26.09 o 
  -2   7   9       17.14       25.73     19.06 o 
  -1   7   9       41.17       18.27     22.46 o 
   0   7   9       18.87        1.94     14.24 o 
   1   7   9       14.86        7.23     16.81 o 
   2   7   9       33.76        7.16     21.88 o 
   3   7   9       29.21       24.00     16.79 o 
   4   7   9        8.43        3.34     12.95 o 
   5   7   9       19.03       34.92     13.16 o 
   6   7   9        0.49       21.42     11.92 o 
   7   7   9       10.53       20.07     11.16 o 
  -7   8   9        5.15        0.00     15.54 o 
  -6   8   9        0.16       21.55     21.55 o 
  -5   8   9       10.81       39.47     18.27 o 
  -4   8   9       34.35       65.43     19.73 o 
  -3   8   9        0.63       18.66     17.92 o 
  -2   8   9       47.47       78.11     22.56 o 
  -1   8   9        0.35       14.73     21.54 o 
   0   8   9       10.44       19.41     16.33 o 
   2   8   9       16.17       23.45     23.45 o 
   3   8   9       10.02       26.72     11.93 o 
   4   8   9        7.84       31.33     13.86 o 
 -14   0  10       23.89       27.41     17.97 o 
 -13   0  10       26.87       15.85     21.11 o 
 -12   0  10       10.87       23.35     18.87 o 
 -11   0  10        0.13       15.04     24.39 o 
 -10   0  10       27.12        7.06     23.97 o 
  -9   0  10      778.48      828.83     42.97 o 
  -8   0  10      107.95      144.39     24.10 o 
  -7   0  10      281.13      323.97     28.67 o 
  -6   0  10      100.34       57.13     21.73 o 
  -5   0  10        9.01        9.59     20.85 o 
  -4   0  10        3.70       15.49     17.53 o 
  -3   0  10      215.60      155.06     25.60 o 
  -2   0  10      344.32      340.67     28.24 o 
  -1   0  10      364.91      360.11     27.90 o 
   0   0  10     1525.73     1632.13     40.68 o 
   1   0  10       88.88       96.19     18.34 o 
   2   0  10       49.47       45.46     17.36 o 
   3   0  10      674.64      693.49     38.69 o 
   4   0  10      834.63      830.18     40.00 o 
   5   0  10        6.82        0.00     15.67 o 
   6   0  10       39.96       17.04     17.38 o 
   7   0  10        0.00       17.45     17.82 o 
   8   0  10        0.07       21.21     16.02 o 
   9   0  10        8.69       42.36     20.07 o 
  10   0  10       17.76       17.99     17.99 o 
  11   0  10        0.13       10.11     12.25 o 
 -14   1  10        9.01       10.91      2.36 o 
 -13   1  10        5.58       20.21     20.21 o 
 -12   1  10        0.25        3.68     19.69 o 
 -11   1  10       72.23      100.92     20.21 o 
 -10   1  10       35.31       10.60     17.63 o 
  -9   1  10       13.48       21.22     21.22 o 
  -8   1  10      452.73      413.50     33.63 o 
  -7   1  10      280.55      319.72     27.75 o 
  -6   1  10       19.10       29.26     21.97 o 
  -5   1  10       10.40        3.11     19.26 o 
  -4   1  10       10.60       41.37     15.50 o 
  -3   1  10       15.69       16.63     15.04 o 
  -2   1  10       32.78       34.69     15.99 o 
  -1   1  10       24.25       38.81     15.07 o 
   0   1  10       17.43       13.33     10.43 o 
   1   1  10      149.90      148.61     20.29 o 
   2   1  10        4.25        5.66     14.83 o 
   3   1  10        4.62       20.25     14.19 o 
   4   1  10        3.79        3.01     17.25 o 
   5   1  10      282.33      279.67     28.47 o 
   6   1  10       67.18       54.83     15.62 o 
   7   1  10        0.02       17.68     17.68 o 
   8   1  10       24.91       39.98     15.13 o 
   9   1  10        2.39       13.22     16.70 o 
  10   1  10        0.79        9.85     14.36 o 
  11   1  10       11.01       12.51     15.47 o 
 -14   2  10        2.35        6.64     14.67 o 
 -13   2  10       20.91       20.75     15.68 o 
 -12   2  10       22.47        7.05     21.26 o 
 -11   2  10       28.05       53.19     16.67 o 
 -10   2  10      110.34       77.72     23.19 o 
  -9   2  10       27.34        3.45     22.21 o 
  -8   2  10       48.60       67.95     22.06 o 
  -7   2  10      247.37      213.89     27.27 o 
  -6   2  10      293.31      296.59     30.21 o 
  -5   2  10        6.95        3.05     15.94 o 
  -4   2  10        0.28        5.84     16.37 o 
  -3   2  10        9.39       16.74     14.33 o 
  -2   2  10      466.94      488.48     31.81 o 
  -1   2  10       65.01       24.37     20.51 o 
   0   2  10       17.17        5.86     20.59 o 
   1   2  10       46.25       50.96     18.15 o 
   2   2  10      440.37      417.15     31.73 o 
   3   2  10       67.78       80.48     21.41 o 
   4   2  10       66.85       76.73     19.08 o 
   5   2  10       11.04        6.29     18.86 o 
   6   2  10       58.82       35.77     20.74 o 
   7   2  10        5.07        3.28     17.83 o 
   8   2  10       58.97       45.23     18.64 o 
   9   2  10        8.71       37.94     16.26 o 
  10   2  10        2.67       15.51     11.68 o 
  11   2  10        1.58       14.53     12.05 o 
 -13   3  10        0.06       17.70     17.70 o 
 -12   3  10       15.45       34.09     15.10 o 
 -11   3  10        3.88       27.96     12.49 o 
 -10   3  10       21.00       14.14     24.52 o 
  -9   3  10       75.76       80.04     25.90 o 
  -8   3  10       21.35       37.98     19.51 o 
  -7   3  10      100.60      108.62     20.44 o 
  -6   3  10      194.34      254.35     27.05 o 
  -5   3  10       98.47       94.21     17.96 o 
  -4   3  10       19.95       17.94     19.87 o 
  -3   3  10      146.36      161.83     22.88 o 
  -2   3  10        5.01       21.42     21.42 o 
  -1   3  10        5.34        5.29      0.36 o 
   0   3  10       51.72       79.15     12.73 o 
   1   3  10       18.88       20.57      5.49 o 
   2   3  10      102.59       71.51     21.91 o 
   3   3  10        0.04        0.27     16.56 o 
   4   3  10       44.41       44.70     20.72 o 
   5   3  10        4.84       12.89     20.20 o 
   6   3  10       47.75       75.90     21.79 o 
   7   3  10       36.14       38.03     10.86 o 
   8   3  10       30.59       57.18     13.35 o 
   9   3  10        3.34        6.11     14.49 o 
  10   3  10       22.52       35.17     14.20 o 
  11   3  10        0.16       10.77     10.99 o 
 -13   4  10        1.98       14.82     14.82 o 
 -12   4  10       19.00        0.00     17.62 o 
 -11   4  10        4.69        0.00     15.46 o 
 -10   4  10       13.03        7.01     18.40 o 
  -9   4  10        1.42        3.48     19.08 o 
  -8   4  10        5.88        0.00     18.93 o 
  -7   4  10       21.83       48.40     20.84 o 
  -6   4  10       31.87       47.41     21.24 o 
  -5   4  10        5.56        3.22     17.60 o 
  -4   4  10       16.11       15.90      4.41 o 
  -3   4  10       33.66       24.47     21.21 o 
  -2   4  10        4.30       22.91     22.91 o 
  -1   4  10        0.01        1.85     18.56 o 
   0   4  10      138.87      155.58     26.63 o 
   2   4  10       82.55       72.70     21.71 o 
   3   4  10       35.12       52.75     20.89 o 
   4   4  10       37.83       20.57     20.57 o 
   5   4  10       20.48       17.75      5.38 o 
   6   4  10      109.50       80.34     20.71 o 
   7   4  10        0.55       17.62     17.62 o 
   8   4  10       19.29        9.33     17.26 o 
   9   4  10        6.18        5.85     11.93 o 
  10   4  10        1.72        5.46     13.00 o 
 -12   5  10        1.31       16.31     16.31 o 
 -11   5  10        5.65       12.97     16.03 o 
 -10   5  10        0.03       18.81     18.81 o 
  -9   5  10        3.89       18.89     18.89 o 
  -8   5  10       20.19       38.62     19.81 o 
  -7   5  10        6.94       22.05     22.05 o 
  -6   5  10        2.49       31.41     18.43 o 
  -5   5  10      163.06      120.88     23.72 o 
  -4   5  10        0.42       13.20     21.68 o 
  -3   5  10        7.40       22.91     21.83 o 
  -2   5  10       25.29       36.58     19.63 o 
  -1   5  10        0.76       20.04     22.92 o 
   0   5  10       65.64       95.63     17.03 o 
   1   5  10        1.95       16.85     16.85 o 
   2   5  10       52.29       38.26     22.98 o 
   3   5  10       23.16       34.28     19.21 o 
   4   5  10        2.04       17.55     17.55 o 
   5   5  10        7.33        3.37     16.44 o 
   6   5  10       27.68       43.31     17.27 o 
   7   5  10       21.02        6.35     15.71 o 
   8   5  10        2.88        5.93     15.84 o 
   9   5  10       19.10       29.88     10.22 o 
 -10   6  10        0.00       17.31     17.31 o 
  -9   6  10       25.18       20.04     21.43 o 
  -8   6  10        0.01        3.47     18.95 o 
  -7   6  10        2.42       14.14     18.84 o 
  -6   6  10        4.45        3.57     21.91 o 
  -5   6  10       43.25       27.86     19.20 o 
  -4   6  10       25.78       17.34     22.43 o 
  -3   6  10       13.74       17.32     18.00 o 
  -1   6  10       11.56       10.64     20.59 o 
   0   6  10       10.78       18.51     12.61 o 
   1   6  10       43.55       17.93     24.47 o 
   2   6  10        0.83       25.11     16.47 o 
   3   6  10        0.08        3.47     15.97 o 
   4   6  10        8.02       18.48     18.48 o 
   5   6  10       13.83        6.59     17.55 o 
   6   6  10       12.80       12.80     17.64 o 
   7   6  10        2.49       14.87     14.87 o 
   8   6  10        4.99        8.14     14.33 o 
  -8   7  10       19.48       16.99     16.99 o 
  -7   7  10        0.00       13.82     18.37 o 
  -6   7  10       54.60       17.76     22.63 o 
  -5   7  10        0.06        7.04     18.80 o 
  -4   7  10      109.24       92.41     23.87 o 
  -3   7  10       10.09        7.31     20.10 o 
  -2   7  10        2.82       40.20     21.53 o 
  -1   7  10        0.18        7.29     21.95 o 
   0   7  10       10.42       10.71     29.10 o 
   1   7  10        1.11       20.04     20.04 o 
   2   7  10       81.54       79.35     17.03 o 
   3   7  10        1.75        3.38     15.13 o 
   4   7  10       39.74       32.44     15.40 o 
   5   7  10        2.42        9.19     13.39 o 
   6   7  10        0.05       23.22     15.20 o 
  -5   8  10       25.92       30.46     14.80 o 
  -4   8  10        7.01        6.90     17.44 o 
  -3   8  10       18.56       21.44     20.32 o 
  -2   8  10        6.57       10.74     18.91 o 
  -1   8  10       14.12       14.20      4.29 o 
   0   8  10        7.99       34.04     47.26 o 
   2   8  10        8.11       16.51     14.80 o 
   3   8  10        1.19       15.54     15.54 o 
 -14   1  11        3.34        3.46     16.61 o 
 -13   1  11        0.29       19.84     19.84 o 
 -12   1  11        7.10       10.96     19.28 o 
 -11   1  11        0.00       14.61     19.43 o 
 -10   1  11        1.75       10.89     18.16 o 
  -9   1  11       49.22       67.37     18.40 o 
  -8   1  11      104.16      110.01     24.44 o 
  -7   1  11      271.79      313.05     35.37 o 
  -6   1  11      379.80      461.19     35.82 o 
  -5   1  11       31.17       13.60     19.91 o 
  -4   1  11      271.98      253.67     31.06 o 
  -3   1  11      870.19      866.59     42.74 o 
  -2   1  11        0.00       26.65     19.97 o 
  -1   1  11      251.36      316.02     25.26 o 
   0   1  11       43.43       17.66     13.48 o 
   1   1  11       49.31       45.69     12.03 o 
   2   1  11      102.27       55.69     23.74 o 
   3   1  11      153.98      173.34     23.66 o 
   4   1  11        4.95       32.56     13.32 o 
   5   1  11       62.30       56.74     22.04 o 
   6   1  11       43.33       34.65     20.28 o 
   7   1  11        3.74       10.41     15.16 o 
   8   1  11        5.94        6.86     21.72 o 
   9   1  11        0.96        1.17     12.11 o 
  10   1  11        2.66       14.29     14.29 o 
  11   1  11        3.34        2.97     14.59 o 
 -13   2  11       15.71        6.78     15.75 o 
 -12   2  11       37.16       52.69     15.36 o 
 -11   2  11        3.18        0.90     17.39 o 
 -10   2  11       32.36       61.49     20.43 o 
  -9   2  11        2.44        3.58     19.51 o 
  -8   2  11       43.02       10.70     24.12 o 
  -7   2  11        2.50        7.10     22.51 o 
  -6   2  11      884.26      915.37     47.45 o 
  -5   2  11       15.37       33.15     19.42 o 
  -4   2  11       58.82       19.08     24.41 o 
  -3   2  11        2.84        6.10     21.37 o 
  -2   2  11      255.37      244.63     28.61 o 
  -1   2  11      368.14      337.11     32.31 o 
   0   2  11      453.73      462.40     22.06 o 
   1   2  11       97.57      129.84     23.70 o 
   2   2  11      507.44      539.02     38.33 o 
   3   2  11       77.72       64.32     23.63 o 
   4   2  11      242.81      312.57     28.13 o 
   5   2  11       47.43       20.00     19.79 o 
   6   2  11       34.36       47.92     18.87 o 
   7   2  11       20.67       47.46     18.67 o 
   8   2  11        0.62       19.85     15.00 o 
   9   2  11        3.01        9.51     14.91 o 
 -12   3  11        1.00        0.00     16.29 o 
 -11   3  11        0.68        6.99     21.05 o 
 -10   3  11      124.38       75.17     24.19 o 
  -9   3  11       56.03       85.39     21.15 o 
  -8   3  11       33.65       74.96     20.75 o 
  -7   3  11       15.72        7.09     23.27 o 
  -6   3  11       46.66       62.59     21.51 o 
  -5   3  11       32.95       46.29     19.07 o 
  -4   3  11        3.10       12.80     17.95 o 
  -3   3  11       28.47       28.07     18.92 o 
  -2   3  11       12.28       19.03     19.03 o 
  -1   3  11       12.51        0.00     20.78 o 
   0   3  11        0.07       15.85     15.85 o 
   1   3  11      193.81      234.06     26.14 o 
   2   3  11      193.93      239.91     28.01 o 
   3   3  11      226.36      253.25     31.64 o 
   4   3  11       84.79       37.11     23.03 o 
   5   3  11        3.83       10.16     18.79 o 
   6   3  11       78.51      119.91     19.34 o 
   7   3  11       33.57       50.13     18.58 o 
   8   3  11        0.15       16.04     16.67 o 
   9   3  11        0.00        9.08     15.10 o 
  10   3  11        5.17       15.25     15.25 o 
 -12   4  11        0.73       18.73     18.73 o 
 -11   4  11        6.07       17.53     17.53 o 
 -10   4  11        1.48        6.96     19.50 o 
  -9   4  11        0.11       21.36     21.36 o 
  -8   4  11       88.97       31.87     23.14 o 
  -7   4  11      122.46      102.57     23.36 o 
  -6   4  11        1.29       21.05     21.05 o 
  -5   4  11      468.65      412.42     34.73 o 
  -4   4  11      127.67      141.43     22.69 o 
  -3   4  11       21.26        6.48     20.26 o 
  -2   4  11        0.78        1.41     18.16 o 
  -1   4  11       94.44       92.56     25.12 o 
   0   4  11        1.24       33.55     14.68 o 
   1   4  11      110.60      136.74     20.88 o 
   2   4  11       11.46       34.78     15.44 o 
   3   4  11        1.11       17.22     21.46 o 
   4   4  11       20.14        6.89     22.67 o 
   5   4  11        6.79        3.42     17.42 o 
   6   4  11       50.83       48.57     12.57 o 
   7   4  11       38.09       52.36     18.32 o 
   8   4  11        0.41       18.42     18.42 o 
   9   4  11       50.95       56.75     15.63 o 
 -11   5  11       11.03       12.46     14.79 o 
 -10   5  11       11.41        3.31     18.99 o 
  -9   5  11       13.48       13.55     19.57 o 
  -8   5  11       18.57        0.00     17.89 o 
  -7   5  11        0.97        7.03     20.61 o 
  -6   5  11        1.50       24.51     24.51 o 
  -5   5  11        0.81       13.69     18.23 o 
  -4   5  11      123.91      152.81     25.71 o 
  -3   5  11      186.24      223.06     29.54 o 
  -2   5  11        7.59       23.18     23.18 o 
  -1   5  11        8.08       24.93     24.93 o 
   0   5  11       20.81        7.49     19.32 o 
   1   5  11       26.68       24.91     17.43 o 
   2   5  11       40.59        3.58     24.48 o 
   3   5  11       54.11       21.09     17.03 o 
   4   5  11        0.80        1.90     14.58 o 
   5   5  11        0.80       18.80     18.80 o 
   6   5  11        0.00       26.55     16.40 o 
   7   5  11       37.56       17.71     17.71 o 
   8   5  11        3.26        5.74     13.61 o 
  -9   6  11        6.28        6.39     17.03 o 
  -8   6  11        5.26       30.10     18.57 o 
  -7   6  11       17.84        0.00     20.49 o 
  -6   6  11       52.17       52.61     19.48 o 
  -5   6  11       13.57        6.91     21.91 o 
  -4   6  11        8.51        0.00     22.25 o 
  -3   6  11        3.98       17.42     19.65 o 
  -2   6  11        2.86        3.59     20.18 o 
  -1   6  11      333.12      308.92     33.35 o 
   0   6  11       26.88       15.99     15.99 o 
   1   6  11        2.09        0.00     17.58 o 
   2   6  11        2.28        2.17      0.66 o 
   3   6  11        0.90       20.78     20.78 o 
   4   6  11        0.25       10.12     13.56 o 
   5   6  11        0.48        9.67     12.96 o 
   6   6  11        8.98        3.11     14.85 o 
  -7   7  11        3.74       16.29     15.62 o 
  -6   7  11        2.09       10.14     18.80 o 
  -5   7  11       50.75       20.32     20.97 o 
  -4   7  11       46.51       55.13     19.30 o 
  -3   7  11       22.17       14.22     19.60 o 
  -2   7  11        0.80        0.00     22.11 o 
  -1   7  11        2.20        3.60     20.53 o 
   0   7  11       11.77        1.71     12.56 o 
   1   7  11        4.75       14.12     19.80 o 
   2   7  11       68.97       17.31     22.36 o 
   3   7  11        8.61       13.09     15.53 o 
   4   7  11        0.06       24.89     11.09 o 
  -3   8  11        9.31       13.42     19.63 o 
  -2   8  11        1.87       20.22     17.34 o 
  -1   8  11        1.48        3.36     20.07 o 
   0   8  11       16.25       24.12     26.52 o 
 -13   0  12       19.08       29.60     19.39 o 
 -12   0  12        9.71       18.75     19.12 o 
 -11   0  12       78.52      108.54     20.11 o 
 -10   0  12        1.59       40.15     17.52 o 
  -9   0  12        0.64       18.24     19.62 o 
  -8   0  12      803.25      752.93     49.22 o 
  -7   0  12      960.23      986.22     50.80 o 
  -6   0  12     1139.58     1255.69     56.56 o 
  -5   0  12      362.92      391.94     38.15 o 
  -4   0  12     1886.93     1958.90     65.98 o 
  -3   0  12       22.34        6.86     23.24 o 
  -2   0  12       41.38        6.38     20.79 o 
  -1   0  12        6.35       18.53     18.53 o 
   0   0  12       74.82       52.94     13.82 o 
   1   0  12       15.30       12.77     19.49 o 
   2   0  12       49.85       77.10     22.87 o 
   3   0  12        7.35       18.49     18.49 o 
   4   0  12      278.07      228.32     30.99 o 
   5   0  12      133.06      135.08     25.96 o 
   6   0  12        0.69        3.77     21.28 o 
   7   0  12       61.33       97.29     22.55 o 
   8   0  12        1.87        7.28     17.30 o 
   9   0  12        1.88       19.64     19.64 o 
  10   0  12       18.78       17.84     17.84 o 
 -13   1  12        0.06       16.49     16.49 o 
 -12   1  12       91.37       89.67     21.46 o 
 -11   1  12        5.07        5.05      0.42 o 
 -10   1  12      236.34      166.22     27.23 o 
  -9   1  12       61.31       22.05     25.97 o 
  -8   1  12      491.80      503.91     36.50 o 
  -7   1  12        9.05       45.47     20.55 o 
  -6   1  12       39.28       87.58     26.81 o 
  -5   1  12      174.18      131.76     28.76 o 
  -4   1  12      285.90      375.75     34.53 o 
  -3   1  12      282.99      315.22     30.51 o 
  -2   1  12        1.70        9.64     18.71 o 
  -1   1  12      401.91      372.92     29.34 o 
   0   1  12       70.66       67.44     18.88 o 
   1   1  12       50.08       48.38     20.35 o 
   2   1  12        0.05       19.81     19.81 o 
   3   1  12       14.02        6.76     20.60 o 
   4   1  12      341.92      298.22     31.07 o 
   5   1  12        0.07       42.23     21.75 o 
   6   1  12      119.57      137.28     24.29 o 
   7   1  12        1.20        3.58     20.12 o 
   8   1  12       16.86       13.83     17.44 o 
   9   1  12        0.41       16.71     16.71 o 
  10   1  12       30.58       27.79     14.50 o 
 -13   2  12       39.32       40.90     11.97 o 
 -12   2  12        1.25       19.56     19.56 o 
 -11   2  12       99.85       99.77     20.88 o 
 -10   2  12        0.10        0.51     16.97 o 
  -9   2  12       12.41       10.97     20.26 o 
  -8   2  12       19.58        0.00     21.97 o 
  -7   2  12       74.16       37.15     25.22 o 
  -6   2  12       30.68       24.09      6.58 o 
  -5   2  12       12.30       35.24     20.61 o 
  -4   2  12       46.81       51.11     22.98 o 
  -3   2  12       31.75       29.56     22.21 o 
  -2   2  12      111.19       97.98     24.39 o 
  -1   2  12       51.59       64.62     21.71 o 
   0   2  12      896.34      986.63     31.91 o 
   1   2  12      131.77       89.87     28.22 o 
   2   2  12      197.90      218.57     27.28 o 
   3   2  12      656.85      633.10     43.47 o 
   4   2  12       41.23        3.50     25.16 o 
   5   2  12       19.45        0.00     16.94 o 
   6   2  12        2.81        3.55     19.36 o 
   7   2  12       81.40       76.09     21.90 o 
   8   2  12        1.21        9.92     18.40 o 
   9   2  12        8.82       31.10     14.76 o 
 -12   3  12        7.39       19.31     19.31 o 
 -11   3  12        0.59       10.30     17.13 o 
 -10   3  12       17.57       39.15     21.86 o 
  -9   3  12        2.34        0.86     18.41 o 
  -8   3  12       50.69       47.19     22.60 o 
  -7   3  12        3.70        0.00     19.74 o 
  -6   3  12        2.10       25.23     20.69 o 
  -5   3  12      158.70      159.08     24.94 o 
  -4   3  12       58.23       81.11     25.94 o 
  -3   3  12      267.42      245.07     27.42 o 
  -2   3  12       47.38       20.05     21.46 o 
  -1   3  12      339.81      401.39     32.98 o 
   0   3  12       56.62       39.41     27.14 o 
   1   3  12      338.97      314.25     33.57 o 
   2   3  12      122.56      105.64     26.32 o 
   3   3  12      435.89      423.16     33.45 o 
   4   3  12        0.35       19.23     19.23 o 
   5   3  12      133.55      139.56     25.86 o 
   6   3  12       33.43       34.95     19.59 o 
   7   3  12        5.07       23.56     17.45 o 
   8   3  12       13.09       12.06      3.14 o 
   9   3  12        5.36       20.47     11.37 o 
 -11   4  12       27.26       16.10     16.10 o 
 -10   4  12        5.63       13.61     19.64 o 
  -9   4  12       17.91        3.47     15.85 o 
  -8   4  12        4.65        4.85      0.93 o 
  -7   4  12       70.07       49.84     22.30 o 
  -6   4  12        6.13        3.57     19.42 o 
  -5   4  12        1.80        6.86     21.01 o 
  -4   4  12       44.37       44.22     17.65 o 
  -3   4  12        0.47       21.40     21.40 o 
  -2   4  12        6.74       23.99     23.99 o 
  -1   4  12        0.82       27.72     20.00 o 
   0   4  12        4.74       11.40     42.13 o 
   1   4  12       17.15       14.26     21.77 o 
   2   4  12        0.02       14.43     19.26 o 
   3   4  12       41.94       46.18     16.29 o 
   4   4  12       45.29        3.54     20.22 o 
   5   4  12        0.91        3.48     17.64 o 
   6   4  12      109.80       98.99     20.96 o 
   7   4  12       33.05       18.33     18.33 o 
   8   4  12       20.32        5.97     15.59 o 
  -9   5  12       13.41       13.04     18.84 o 
  -8   5  12        1.05        3.38     16.25 o 
  -7   5  12       11.31        0.00     18.75 o 
  -6   5  12        5.71       21.89     21.89 o 
  -5   5  12        8.68       27.40     15.91 o 
  -4   5  12       35.63       44.59     22.12 o 
  -3   5  12        4.96       21.52     21.52 o 
  -2   5  12      153.23      204.74     25.44 o 
  -1   5  12       12.91       21.35     23.65 o 
   0   5  12        0.62       17.54     12.56 o 
   1   5  12        0.43       10.88     20.14 o 
   2   5  12       17.92       43.64     18.71 o 
   3   5  12       20.81       31.84     15.48 o 
   4   5  12       11.61       10.41     16.27 o 
   5   5  12        7.02       13.36     15.87 o 
   6   5  12        1.25       25.89     12.81 o 
   7   5  12       15.62       20.95     18.61 o 
  -8   6  12        4.96       12.65     17.70 o 
  -7   6  12        1.67        6.59     20.63 o 
  -6   6  12        0.20       13.53     22.25 o 
  -5   6  12       42.32       33.63     19.72 o 
  -4   6  12       31.46       37.49     23.27 o 
  -3   6  12        9.12       17.22     24.45 o 
  -2   6  12       10.16       35.50     20.80 o 
  -1   6  12        1.21        7.14     16.60 o 
   0   6  12       96.17       64.64     15.88 o 
   1   6  12       64.88       32.30     20.89 o 
   2   6  12       51.65       24.92     22.95 o 
   3   6  12        6.32       20.41     16.52 o 
   4   6  12        4.81       13.09     16.21 o 
   5   6  12        0.16       15.45     16.90 o 
  -6   7  12        8.22       19.76     19.76 o 
  -5   7  12        0.05        9.58     11.60 o 
  -4   7  12        2.90        3.27     18.70 o 
  -3   7  12        2.09       10.20     16.98 o 
  -2   7  12       18.42        6.87     25.19 o 
  -1   7  12        0.70       20.65     21.28 o 
   0   7  12        0.19        8.37     11.69 o 
   1   7  12        3.92       16.94     12.76 o 
   2   7  12        2.86       16.50     12.45 o 
 -12   1  13        5.55        3.47     20.40 o 
 -11   1  13        0.13        0.00     19.44 o 
 -10   1  13       24.46        7.39     21.33 o 
  -9   1  13       17.64       18.70     22.95 o 
  -8   1  13        0.72        7.70     21.30 o 
  -7   1  13        0.88       19.83     21.30 o 
  -6   1  13       45.33       60.07     25.23 o 
  -5   1  13       13.60       30.89     22.28 o 
  -4   1  13      135.29      129.88     29.70 o 
  -3   1  13      362.30      313.25     32.38 o 
  -2   1  13       57.37       99.54     20.27 o 
  -1   1  13      329.30      271.51     32.78 o 
   0   1  13        0.07        5.50     35.32 o 
   1   1  13       40.11       75.65     18.32 o 
   2   1  13       11.24       21.61     21.61 o 
   3   1  13        5.61        3.55     22.16 o 
   4   1  13       83.86       79.71     22.14 o 
   5   1  13       13.90       18.22     19.88 o 
   6   1  13       29.43       29.47     18.26 o 
   7   1  13        8.29       21.43     18.38 o 
   8   1  13        6.29        0.00     16.48 o 
 -12   2  13        4.39        9.87     17.42 o 
 -11   2  13        0.24       19.76     19.76 o 
 -10   2  13       79.86       50.64     16.79 o 
  -9   2  13       15.83       22.00     22.71 o 
  -8   2  13      103.90       94.05     25.93 o 
  -7   2  13        1.46       15.26     18.10 o 
  -6   2  13        1.66       21.39     21.39 o 
  -5   2  13        2.77       21.97     21.97 o 
  -4   2  13       16.91        3.59     18.51 o 
  -3   2  13        0.36       31.17     20.13 o 
  -2   2  13        5.27       23.34     23.34 o 
  -1   2  13       29.58       17.14     24.13 o 
   0   2  13       82.34       77.86     16.88 o 
   1   2  13       25.21       49.30     17.42 o 
   2   2  13        0.71       14.36     14.68 o 
   3   2  13       36.65       17.87     21.98 o 
   4   2  13       42.93       32.43     15.75 o 
   5   2  13       34.97        0.00     20.38 o 
   6   2  13        3.19       14.37     14.63 o 
   7   2  13        3.63       37.89     17.54 o 
   8   2  13        0.53       18.23     18.23 o 
 -10   3  13        1.72       10.40     15.15 o 
  -9   3  13       25.91        3.55     18.96 o 
  -8   3  13        0.98       17.58     17.58 o 
  -7   3  13        1.71       18.35     18.68 o 
  -6   3  13       11.64       29.36     20.22 o 
  -5   3  13       26.32       31.93     22.36 o 
  -4   3  13       22.21       20.95     22.42 o 
  -3   3  13        0.79       21.57     21.57 o 
  -2   3  13       19.42        3.51     22.54 o 
  -1   3  13       40.28       38.51     25.35 o 
   0   3  13       17.87       48.94     28.39 o 
   1   3  13       26.06       10.80     20.91 o 
   2   3  13        4.36        3.64     23.29 o 
   3   3  13      247.73      219.89     29.10 o 
   4   3  13        0.10       19.13     19.13 o 
   5   3  13       29.33       42.35     20.06 o 
   6   3  13       24.56       52.35     18.47 o 
   7   3  13        0.53        0.57     15.83 o 
   8   3  13        6.48        3.04     17.20 o 
 -10   4  13        7.40       22.63     14.82 o 
  -9   4  13       13.18        3.34     17.29 o 
  -8   4  13       10.46       27.53     18.98 o 
  -7   4  13       25.33       14.03     24.58 o 
  -6   4  13        5.48        6.93      1.98 o 
  -5   4  13        9.15        3.48     17.96 o 
  -4   4  13       27.60       17.22     19.43 o 
  -3   4  13       43.11       58.54     23.51 o 
  -2   4  13        0.89       31.77     17.65 o 
  -1   4  13        2.36       14.24     23.11 o 
   0   4  13      176.00      165.02     25.33 o 
   1   4  13       19.23       21.89     16.56 o 
   2   4  13       25.61       18.36     18.72 o 
   3   4  13        6.97       21.54     17.39 o 
   4   4  13        7.02        3.54     20.24 o 
   5   4  13        1.36       21.59     21.59 o 
   6   4  13        0.79       17.15     17.15 o 
   7   4  13        4.38       18.57     15.91 o 
  -9   5  13        8.14       30.61     16.34 o 
  -8   5  13        4.07        6.43     17.12 o 
  -7   5  13        9.29        0.00     18.00 o 
  -6   5  13        7.59       23.77     17.63 o 
  -5   5  13        7.78       40.32     19.95 o 
  -4   5  13       12.55       22.26     22.26 o 
  -3   5  13       11.64       13.67     20.62 o 
  -2   5  13       10.13       26.13     26.13 o 
  -1   5  13       84.88      117.60     23.26 o 
   0   5  13       43.39       33.69     15.37 o 
   1   5  13       41.39       50.74     21.83 o 
   2   5  13       97.23       57.80     21.17 o 
   3   5  13        2.11       17.57     17.57 o 
   4   5  13       14.89       13.52     18.05 o 
   5   5  13        1.13        9.66     15.14 o 
  -7   6  13        0.23       18.38     17.40 o 
  -6   6  13       22.49       22.82      6.36 o 
  -5   6  13      111.99      137.57     20.64 o 
  -4   6  13       15.28       26.12     18.03 o 
  -3   6  13       28.99       19.62     19.62 o 
  -2   6  13        0.01       10.33     20.02 o 
  -1   6  13       15.94       21.06     21.06 o 
   0   6  13       11.90       24.16     19.13 o 
   1   6  13        1.89       19.62     19.62 o 
   2   6  13       10.14       34.23     16.26 o 
   3   6  13        0.04        3.26     16.54 o 
 -11   0  14        3.54       17.57     16.87 o 
 -10   0  14       14.67       14.34     18.11 o 
  -9   0  14        0.01       15.04     19.72 o 
  -8   0  14        2.79       15.94     17.65 o 
  -7   0  14        1.52       33.81     20.91 o 
  -6   0  14      335.67      334.43     35.99 o 
  -5   0  14        2.75       12.80     22.62 o 
  -4   0  14       20.45        4.07     19.89 o 
  -3   0  14      162.51      142.11     27.44 o 
  -2   0  14       14.17       42.60     17.23 o 
  -1   0  14       70.92       24.00     22.15 o 
   0   0  14        3.86       18.86     22.41 o 
   1   0  14      180.76      224.04     24.80 o 
   2   0  14       40.20       36.95     18.66 o 
   3   0  14       29.17       52.27     20.60 o 
   4   0  14        0.90       22.26     22.26 o 
   5   0  14        7.17        0.00     21.61 o 
   6   0  14        3.43       17.47     17.47 o 
 -11   1  14       10.42       13.77     18.05 o 
 -10   1  14        4.07       23.07     23.07 o 
  -9   1  14      139.47       81.95     26.86 o 
  -8   1  14        1.62       15.60     20.41 o 
  -7   1  14      137.85       72.73     27.70 o 
  -6   1  14        3.87       12.34     19.28 o 
  -5   1  14       17.14       23.78     28.02 o 
  -4   1  14        4.06       22.92     21.75 o 
  -3   1  14      180.25      196.76     31.25 o 
  -2   1  14       16.09       50.03     21.49 o 
  -1   1  14        6.80       21.02     22.47 o 
   0   1  14       43.93       49.47     14.58 o 
   1   1  14        5.57       21.52     17.42 o 
   2   1  14       25.77       40.43     17.61 o 
   3   1  14        4.70       11.00     17.22 o 
   4   1  14       20.37       14.78     20.71 o 
   5   1  14       27.10        3.67     21.05 o 
   6   1  14        7.71        7.32     20.49 o 
   7   1  14        1.05       13.93     17.24 o 
 -11   2  14       27.41        3.28     18.59 o 
 -10   2  14       74.75       45.39     19.08 o 
  -9   2  14       12.43       43.13     16.30 o 
  -8   2  14        5.74       29.86     17.33 o 
  -7   2  14        1.52       15.30     23.33 o 
  -6   2  14       51.41       26.99     23.98 o 
  -5   2  14       42.49       55.95     20.73 o 
  -4   2  14        2.54       21.39     21.39 o 
  -3   2  14      141.98      178.13     24.68 o 
  -2   2  14        5.91        7.17     20.62 o 
  -1   2  14        2.23        3.58     19.10 o 
   0   2  14       72.00       65.95     16.80 o 
   1   2  14       12.07       40.09     19.59 o 
   2   2  14        3.84       11.11     20.57 o 
   3   2  14       34.76        7.30     22.90 o 
   4   2  14       51.85       83.93     20.59 o 
   5   2  14       38.75        3.58     24.72 o 
   6   2  14       21.17       35.37     21.56 o 
   7   2  14        2.05        9.97     15.62 o 
 -10   3  14        1.86        0.00     19.47 o 
  -9   3  14       13.77       20.34     19.26 o 
  -8   3  14       32.35       31.65     15.37 o 
  -7   3  14       22.85       43.23     22.27 o 
  -6   3  14       47.35       47.26     22.61 o 
  -5   3  14       11.83        0.00     20.16 o 
  -4   3  14       26.89       21.07     21.07 o 
  -3   3  14        4.04        6.98     21.88 o 
  -2   3  14      164.56      103.36     27.22 o 
  -1   3  14        1.72        3.57     23.09 o 
   0   3  14      198.22      166.69     25.21 o 
   1   3  14        8.18       11.02     18.33 o 
   2   3  14       40.14       37.05     22.61 o 
   3   3  14       37.24       18.14     21.43 o 
   4   3  14        0.59        3.58     16.04 o 
   5   3  14        0.00       13.90     16.52 o 
   6   3  14        0.00       10.14     14.77 o 
  -9   4  14        9.38       21.83     16.19 o 
  -8   4  14        2.14       22.85     19.53 o 
  -7   4  14       18.70        6.74     14.91 o 
  -6   4  14       76.24       75.53     20.11 o 
  -5   4  14       27.02       57.56     16.25 o 
  -4   4  14       49.61       20.44     21.07 o 
  -3   4  14       49.58       58.26     23.34 o 
  -2   4  14        1.80       21.25     21.25 o 
  -1   4  14        0.36        7.15     20.57 o 
   0   4  14        1.49       10.69     13.10 o 
   1   4  14        0.73        3.63     16.72 o 
   2   4  14       12.46       21.52     21.52 o 
   3   4  14       31.81       31.83     20.56 o 
   4   4  14        0.76       17.24     18.86 o 
   5   4  14        8.14       15.15     15.15 o 
  -7   5  14       15.69       27.90     15.49 o 
  -6   5  14       14.45        3.21     16.63 o 
  -5   5  14        7.58       35.23     16.32 o 
  -4   5  14       11.64       21.05     21.05 o 
  -3   5  14        7.76        8.00      2.15 o 
  -2   5  14        1.07       10.30     19.98 o 
   0   5  14       32.35       28.97     19.26 o 
   1   5  14       40.89       20.90     20.90 o 
   2   5  14        7.96        7.60      2.29 o 
   3   5  14        0.71       30.04     15.67 o 
  -4   6  14        0.84       18.41     18.41 o 
  -3   6  14        1.79        3.12     17.00 o 
  -2   6  14       33.16       22.67     18.55 o 
  -1   6  14        1.91       19.94     19.94 o 
   0   6  14        3.31       21.32     42.69 o 
 -10   1  15       13.58       10.31     19.08 o 
  -9   1  15        3.74       10.82     18.01 o 
  -8   1  15       15.58       24.08     24.08 o 
  -7   1  15        7.11        0.00     21.68 o 
  -6   1  15        2.33       23.00     23.00 o 
  -5   1  15       14.75       15.82     24.10 o 
  -4   1  15        9.62       22.96     23.65 o 
  -3   1  15        0.02       18.34     21.00 o 
  -2   1  15        5.26       14.47     18.94 o 
  -1   1  15        5.99       28.54     19.67 o 
   0   1  15        6.49       27.29     46.68 o 
   1   1  15        4.42       14.60     16.17 o 
   2   1  15        6.79       20.00     20.00 o 
   3   1  15        0.07       33.17     20.48 o 
   4   1  15        8.24       44.03     19.91 o 
   5   1  15        1.45       32.27     15.68 o 
   6   1  15        0.00       15.93     15.93 o 
  -9   2  15        3.74        6.82     16.88 o 
  -8   2  15        0.06       10.75     15.67 o 
  -7   2  15        1.04       14.84     19.44 o 
  -6   2  15        0.03        7.56     20.12 o 
  -5   2  15        1.77       18.38     13.86 o 
  -4   2  15        0.47       21.74     21.50 o 
  -3   2  15       99.05      103.25     21.89 o 
  -2   2  15       20.29       39.51     21.18 o 
  -1   2  15       55.57       57.38     21.03 o 
   0   2  15       18.78        5.85     14.52 o 
   1   2  15       19.98       14.69     19.55 o 
   2   2  15        3.25        0.00     19.08 o 
   3   2  15        4.98        0.00     17.64 o 
   4   2  15        0.62        7.18     15.87 o 
   5   2  15        3.38       16.83     16.83 o 
  -8   3  15       11.15        3.31     15.85 o 
  -7   3  15       18.33       27.40     17.94 o 
  -6   3  15       20.76       38.46     16.78 o 
  -5   3  15       39.82       37.85     18.49 o 
  -4   3  15        1.72        3.45     17.87 o 
  -3   3  15        4.40        0.00     17.71 o 
  -2   3  15        1.19       22.91     22.91 o 
  -1   3  15        0.17       28.45     22.28 o 
   0   3  15       42.86       36.44     12.79 o 
   1   3  15        3.71       10.92     15.91 o 
   2   3  15       15.60       10.97     20.27 o 
   4   3  15        3.06        3.46     15.89 o 
  -7   4  15       27.29       15.63     19.21 o 
  -6   4  15        0.97        9.66     15.15 o 
  -5   4  15       25.76        9.62     16.07 o 
  -4   4  15        1.76       22.81     17.83 o 
  -3   4  15       25.80       26.43     18.19 o 
  -2   4  15       11.51        0.00     17.59 o 
  -1   4  15        0.49        3.48     18.91 o 
   0   4  15        4.87       15.88     10.94 o 
   1   4  15        0.56       20.21     20.21 o 
   2   4  15       48.20       10.54     23.69 o 
   3   4  15        2.92       13.48     14.93 o 
  -5   5  15        0.00       17.39     17.39 o 
  -4   5  15        4.90        3.04     16.32 o 
  -3   5  15        5.90        3.10     16.10 o 
  -2   5  15        9.76       45.27     18.66 o 
  -1   5  15       15.31       19.66     17.74 o 
   0   5  15       15.03       12.23     12.23 o 
  -8   0  16       54.85       61.03     25.87 o 
  -7   0  16       12.92        4.11     21.34 o 
  -6   0  16        0.90       22.05     22.05 o 
  -5   0  16       15.13       26.16     26.16 o 
  -4   0  16       31.03       15.68     23.57 o 
  -3   0  16      102.07       91.48     22.78 o 
  -2   0  16      103.68      113.38     21.35 o 
  -1   0  16       40.64       41.63     17.84 o 
   0   0  16        3.64        3.17     13.09 o 
   1   0  16        2.12       18.44     18.44 o 
   2   0  16       28.35       29.38     22.98 o 
   3   0  16        4.78        3.66     18.89 o 
   4   0  16       52.12       32.44     20.01 o 
  -8   1  16       14.66       10.81     19.03 o 
  -7   1  16       67.98       91.17     22.58 o 
  -6   1  16        0.06        7.80     20.78 o 
  -5   1  16       88.00       87.22     23.28 o 
  -4   1  16        3.78        0.00     21.00 o 
  -3   1  16        4.37       24.97     18.52 o 
  -2   1  16        4.82       21.38     21.38 o 
  -1   1  16        4.12       19.56     19.56 o 
   0   1  16       21.64        4.89     13.27 o 
   1   1  16        0.95       18.00     16.11 o 
   2   1  16       21.24       54.64     17.07 o 
   3   1  16        0.24        0.00     16.19 o 
   4   1  16        0.36       10.52     18.52 o 
  -7   2  16       25.72       24.17     24.17 o 
  -6   2  16        0.00       21.43     21.43 o 
  -5   2  16        0.56       20.96     16.97 o 
  -4   2  16        5.66       23.18     23.18 o 
  -3   2  16       10.41       10.30     13.82 o 
  -1   2  16        8.62       38.48     19.74 o 
   0   2  16        2.32        0.24     13.51 o 
   1   2  16        4.85       14.30     14.57 o 
   2   2  16        0.81       18.29     18.29 o 
   3   2  16       17.01       38.32     13.14 o 
  -6   3  16       11.06        6.47     18.65 o 
  -5   3  16        4.18       20.88     20.88 o 
  -4   3  16        6.97        3.25     17.76 o 
  -3   3  16        0.24       29.46     16.37 o 
  -2   3  16        2.40       10.13     17.83 o 
  -1   3  16        7.79        3.42     19.52 o 
   0   3  16        9.38        9.19      2.32 o 
   1   3  16        0.08        6.95     14.97 o 
   2   3  16        4.54       31.18     13.93 o 
  -4   4  16        2.94        5.99     15.98 o 
  -3   4  16        3.34        3.39      0.38 o 
  -2   4  16       12.74       12.23      3.09 o 
  -1   4  16        3.46        6.48     18.66 o 
   0   4  16        8.50       35.94     18.45 o 
  -5   1  17        3.95        6.97     21.79 o 
  -4   1  17        0.30       10.23     21.49 o 
  -3   1  17       14.57        3.34     21.23 o 
  -2   1  17        4.23       30.11     21.07 o 
  -1   1  17       19.78       29.99     16.66 o 
   0   1  17        4.09       13.26     10.07 o 
   1   1  17       12.50        3.39     17.32 o 
  -4   2  17        0.62       17.25     17.25 o 
  -3   2  17        9.53       16.81     16.81 o 
  -2   2  17        1.33        1.24     14.76 o 
  -1   2  17        8.94       13.09     16.19 o 
   0   2  17        8.95       14.49     14.49 o 
                                                 
